# Supplementary material for: Network Pharmacology Analysis of the Potential Pharmacological Mechanism of a Sleep Cocktail
Source: Biomolecules. 2024 May 27;14(6):630. doi: 10.3390/biom14060630 (PMC11201840; doi:10.3390/biom14060630)
Supplement: Supplementary file 1 [file biomolecules-14-00630-s001.zip › Supplementary Tables.xlsx]

## Sheet: Table S1
Supplementary Table S1 Information of 1219 potential targets of sleep cocktail active compounds
NO.	Target Symbol	UniProt ID	Mol Name	PubChem ID
1	AADAT	Q8N5Z0	GABA	119
2	AAGAB	Q6PD74	GABA	119
3	AANAT	Q16613	Melatonin	896
4	AASDHPPT	Q9NRN7	GABA	119
5	AASS	Q9UDR5	GABA	119
6	ABAT	P80404	GABA	119
6	ABAT	P80404	GABA	119
6	ABAT	P80404	GABA	119
7	ABCA1	O95477	GABA	119
8	ABCB1	P08183	GABA	119
8	ABCB1	P08183	Melatonin	896
8	ABCB1	P08183	magnesium	5462224
9	ABCB10	Q9NRK6	GABA	119
10	ABCB6	Q9NP58	Melatonin	896
11	ABCC4	O15439	GABA	119
12	ABCC6	O95255	magnesium	5462224
13	ABCD2	Q9UBJ2	GABA	119
14	ACADM	P11310	Melatonin	896
15	ACADS	P16219	Melatonin	896
16	ACAN	P16112	Melatonin	896
17	ACAT1	P24752	Melatonin	896
18	ACBD4	Q8NC06	GABA	119
19	ACE	P12821	GABA	119
19	ACE	P12821	L-Theanine	439378
20	ACE2	Q9BYF1	GABA	119
20	ACE2	Q9BYF1	Melatonin	896
21	ACHE	P22303	Melatonin	896
21	ACHE	P22303	Melatonin	896
21	ACHE	P22303	Vitamin B6	1054
22	ACKR4	Q9NPB9	GABA	119
23	ACOT2	P49753	GABA	119
23	ACOT2	P49753	magnesium	5462224
24	ACOX1	Q15067	GABA	119
25	ACSL1	P33121	GABA	119
26	ACSL4	O60488	Melatonin	896
27	ACSM2	Q08AH3	Melatonin	896
28	ACSM3	Q53FZ2	Melatonin	896
29	ACTA2	P62736	Melatonin	896
30	ACTB	P60709	magnesium	5462224
31	ACVR1	Q04771	GABA	119
32	ACVR2A	P27037	GABA	119
33	ADA	P00813	Vitamin B6	1054
34	ADCY5	O95622	magnesium	5462224
35	ADCY7	P51828	GABA	119
36	ADCY9	O60503	GABA	119
37	ADGRL2	O95490	magnesium	5462224
38	ADH7	P40394	GABA	119
39	ADIPOQ	Q15848	Melatonin	896
40	ADORA1	P30542	GABA	119
41	ADORA2A	P29274	GABA	119
42	ADORA2B	P29275	Melatonin	896
42	ADORA2B	P29275	Melatonin	896
43	ADORA3	P0DMS8	5-Hydroxytryptophan	144
43	ADORA3	P0DMS8	Melatonin	896
44	ADRA2A	P08913	5-Hydroxytryptophan	144
44	ADRA2A	P08913	GABA	119
44	ADRA2A	P08913	Melatonin	896
45	ADRA2B	P18089	Melatonin	896
46	ADRA2C	P18825	Melatonin	896
47	ADRB1	P08588	5-Hydroxytryptophan	144
48	AFF4	Q9UHB7	GABA	119
49	AFM	P43652	GABA	119
50	AFP	P02771	5-Hydroxytryptophan	144
51	AGER	Q15109	Melatonin	896
52	AGFG2	O95081	GABA	119
53	AGMAT	Q9BSE5	GABA	119
54	AGO1	Q9UL18	GABA	119
55	AGT	P01019	GABA	119
55	AGT	P01019	Melatonin	896
55	AGT	P01019	magnesium	5462224
56	AGTR1	P30556	GABA	119
57	AHNAK	Q09666	GABA	119
58	AIF1	P55008	Melatonin	896
59	AIG1	Q9NVV5	GABA	119
60	AIM2	O14862	Melatonin	896
61	AK1	P00568	GABA	119
61	AK1	P00568	magnesium	5462224
62	AK2	P54819	GABA	119
63	AKR1A1	P14550	GABA	119
64	AKR1C3	P42330	Melatonin	896
65	AKR7A2	O43488	GABA	119
66	AKR7A3	O95154	GABA	119
66	AKR7A3	O95154	Melatonin	896
67	AKT1	P31749	GABA	119
67	AKT1	P31749	Melatonin	896
67	AKT1	P31749	magnesium	5462224
68	ALAS1	P13196	Melatonin	896
69	ALAS2	P22557	Vitamin B6	1054
70	ALB	P02768	Melatonin	896
71	ALDH1A1	P00352	magnesium	5462224
72	ALDH1B1	P30837	GABA	119
73	ALDH2	P05091	magnesium	5462224
74	ALDH5A1	P51649	GABA	119
74	ALDH5A1	P51649	Melatonin	896
75	ALDH6A1	Q02252	magnesium	5462224
76	ALDOA	P04075	magnesium	5462224
77	ALPI	P09923	Melatonin	896
78	ALPL	P05186	GABA	119
78	ALPL	P05186	Melatonin	896
78	ALPL	P05186	Vitamin B6	1054
79	ALY	Q86V81	GABA	119
80	AMDHD1	Q96NU7	GABA	119
81	AMH	P03971	Melatonin	896
82	ANG	P03950	GABA	119
83	ANGPTL4	Q9BY76	GABA	119
84	ANK	P16157	GABA	119
85	ANK3	Q12955	GABA	119
86	ANKRD46	Q86W74	GABA	119
87	ANKS4B	Q8N8V4	GABA	119
88	ANP32A	P39687	GABA	119
89	ANTXR2	P58335	GABA	119
90	ANXA1	P04083	magnesium	5462224
91	AOC1	P19801	GABA	119
92	AOX1	Q06278	Melatonin	896
93	APAF1	O14727	Melatonin	896
94	APCS	P02743	GABA	119
95	APLP2	Q06481	magnesium	5462224
96	APOB	P04114	Vitamin B6	1054
97	APOM	O95445	GABA	119
98	APP	P05067	Melatonin	896
99	AR	P10275	Melatonin	896
99	AR	P10275	Melatonin	896
100	ARB2A	Q8WUF8	Melatonin	896
101	AREG	P15514	magnesium	5462224
102	ARF1	P84077	GABA	119
103	ARG1	P05089	Melatonin	896
104	ARHGAP12	Q8IWW6	GABA	119
105	ARHGAP26	Q9UNA1	GABA	119
106	ARHGAP29	Q52LW3	GABA	119
107	ARID1A	O14497	GABA	119
108	ARL1	P40616	GABA	119
109	ARL4A	P40617	GABA	119
110	ARL6IP5	O75915	GABA	119
111	ARNT	P27540	Melatonin	896
112	ARRDC3	Q96B67	GABA	119
113	ASAP1	Q9ULH1	GABA	119
114	ASIC5	Q9NY37	GABA	119
115	ASMT	P46597	Melatonin	896
116	ASTL	Q6HA08	Melatonin	896
117	ASXL2	Q76L83	GABA	119
118	ATAT1	Q5SQI0	GABA	119
119	ATF2	P15336	Melatonin	896
120	ATF4	P18848	Melatonin	896
121	ATF6	P18850	Melatonin	896
122	ATG5	Q9H1Y0	GABA	119
122	ATG5	Q9H1Y0	Melatonin	896
123	ATG7	O95352	Melatonin	896
124	ATM	Q13315	Melatonin	896
125	ATP10D	Q9P241	GABA	119
126	ATP1A1	P05023	GABA	119
126	ATP1A1	P05023	magnesium	5462224
127	ATP2A1	O14983	magnesium	5462224
128	ATP2A2	P16615	GABA	119
129	ATP6V1C1	P21283	Melatonin	896
130	ATP7B	P35670	magnesium	5462224
131	AVP	P01185	Vitamin B6	1054
132	BACE	P56817	GABA	119
133	BACE1	P56817	Melatonin	896
134	BACE2	Q9Y5Z0	Melatonin	896
135	BAD	Q92934	GABA	119
135	BAD	Q92934	Melatonin	896
136	BAIAP2L1	Q9UHR4	GABA	119
137	BAK1	Q16611	Melatonin	896
138	BAX	Q07812	Melatonin	896
138	BAX	Q07812	magnesium	5462224
138	BAX	Q07812	Vitamin B6	1054
139	BAZ2A	Q9UIF9	Melatonin	896
140	BAZ2B	Q9UIF8	Melatonin	896
141	BBC3	Q96PG8	Melatonin	896
142	BBIP1	A8MTZ0	GABA	119
143	BBOX1	O75936	GABA	119
144	BBS10	Q8TAM1	GABA	119
145	BCHE	P06276	Melatonin	896
145	BCHE	P06276	Vitamin B6	1054
146	BCL2	P10415	GABA	119
146	BCL2	P10415	Melatonin	896
146	BCL2	P10415	magnesium	5462224
146	BCL2	P10415	Vitamin B6	1054
147	BCL2L1	Q07817	GABA	119
147	BCL2L1	Q07817	Melatonin	896
148	BCL2L11	O43521	Melatonin	896
149	BCL2L13	Q9BXK5	GABA	119
150	BCL2L15	Q5TBC7	Melatonin	896
151	BCL7C	Q8WUZ0	GABA	119
152	BCL9L	Q86UU0	GABA	119
153	BDH2	Q9BUT1	Melatonin	896
154	BDNF	P23560	GABA	119
154	BDNF	P23560	Melatonin	896
155	BECN1	Q14457	Melatonin	896
156	BGLAP	P02818	GABA	119
156	BGLAP	P02818	Melatonin	896
156	BGLAP	P02818	magnesium	5462224
157	BHLHE40	O14503	magnesium	5462224
158	BID	P55957	Melatonin	896
159	BIRC3	Q13489	GABA	119
160	BIRC5	O15392	GABA	119
160	BIRC5	O15392	Melatonin	896
161	BIVM	Q86UB2	GABA	119
162	BMAL1	O00327	Melatonin	896
163	BMI1	P35226	Melatonin	896
164	BMP15	O95972	Melatonin	896
165	BMP2	P12643	GABA	119
166	BNIP3	Q12983	Melatonin	896
167	BNIP3L	O60238	Melatonin	896
168	BRAP	Q6UWU4	GABA	119
169	BRD3	Q15059	GABA	119
170	BRD4	O60885	Melatonin	896
171	BSG	P35613	GABA	119
172	BTG2	P78543	GABA	119
172	BTG2	P78543	Melatonin	896
173	BTG3	Q14201	GABA	119
174	C1QB	P02746	magnesium	5462224
175	C3	P01024	magnesium	5462224
176	CACNA1A	O00555	GABA	119
177	CACNA1B	Q00975	GABA	119
178	CACNA1C	Q13936	GABA	119
179	CACNA1D	Q01668	GABA	119
180	CACNA2D1	P54289	GABA	119
181	CACNA2D2	Q9NY47	GABA	119
182	CACNB3	P54284	GABA	119
183	CALCA	P01258	Melatonin	896
183	CALCA	P01258	magnesium	5462224
183	CALCA	P06881	magnesium	5462224
184	CALCR	P30988	GABA	119
185	CALM1	P0DP23	Melatonin	896
186	CALR	P27797	GABA	119
186	CALR	P27797	magnesium	5462224
187	CAMK2D	Q13557	magnesium	5462224
188	CANX	P27824	magnesium	5462224
189	CAPN1	P07384	Melatonin	896
190	CASP1	P29466	Melatonin	896
191	CASP12	Q6UXS9	Melatonin	896
192	CASP3	P42574	GABA	119
192	CASP3	P42574	Melatonin	896
192	CASP3	P42574	magnesium	5462224
193	CASP6	P55212	GABA	119
194	CASP8	Q14790	Melatonin	896
194	CASP8	Q14790	Vitamin B6	1054
195	CASP9	P55211	GABA	119
195	CASP9	P55211	Melatonin	896
195	CASP9	P55211	magnesium	5462224
196	CASR	P41180	magnesium	5462224
197	CAST	O15446	GABA	119
198	CAT	P04040	GABA	119
198	CAT	P04040	Melatonin	896
199	CAVIN2	O95810	GABA	119
200	CBLB	Q13191	GABA	119
201	CBR1	P16152	GABA	119
202	CBX4	O00257	GABA	119
203	CCDC157	Q569K6	GABA	119
204	CCDC28B	Q9BUN5	GABA	119
205	CCDC51	Q96ER9	GABA	119
206	CCK	P06307	Melatonin	896
207	CCL2	P13500	Melatonin	896
207	CCL2	P13500	magnesium	5462224
208	CCL5	P13501	Melatonin	896
209	CCN1	O00622	GABA	119
210	CCNB1	P14635	Melatonin	896
211	CCNC	P24863	Melatonin	896
212	CCND1	P24385	GABA	119
212	CCND1	P24385	Melatonin	896
212	CCND1	P24385	Melatonin	896
212	CCND1	P24385	magnesium	5462224
213	CCND2	P30279	magnesium	5462224
214	CCNE1	P24864	magnesium	5462224
215	CCNG1	P51959	GABA	119
216	CCNH	P51946	GABA	119
217	CCNL1	P49736	GABA	119
218	CCR7	P32248	Melatonin	896
219	CD14	P08571	GABA	119
219	CD14	P08571	Melatonin	896
220	CD163	Q86VB7	GABA	119
221	CD200	P41217	Melatonin	896
222	CD36	P16671	Melatonin	896
222	CD36	P16671	magnesium	5462224
223	CD38	P28907	GABA	119
223	CD38	P28907	magnesium	5462224
224	CDH1	P12830	GABA	119
225	CDH2	P19022	magnesium	5462224
226	CDK1	P06493	Melatonin	896
227	CDK2	P24941	Melatonin	896
228	CDK2AP2	O75956	GABA	119
229	CDK4	P11802	Melatonin	896
229	CDK4	P11802	Melatonin	896
230	CDK8	P49336	Melatonin	896
231	CDKN1A	P38936	GABA	119
231	CDKN1A	P38936	Melatonin	896
232	CDKN1B	P46527	Melatonin	896
233	CDKN2A	P42771	Melatonin	896
234	CEBPB	P17676	GABA	119
234	CEBPB	P17676	Melatonin	896
235	CEBPD	P49716	GABA	119
235	CEBPD	P49716	magnesium	5462224
236	CELF2	O95319	GABA	119
237	CEP120	Q8N960	GABA	119
238	CERK	Q8TCT0	magnesium	5462224
239	CERT1	Q9Y5P4	GABA	119
240	CES3	Q6UWW8	magnesium	5462224
241	CFAP20	Q9Y6A4	GABA	119
242	CFB	P00751	magnesium	5462224
243	CFD	P00746	magnesium	5462224
244	CFTR	P13569	GABA	119
245	CHAC1	Q9BUX1	GABA	119
246	CHAT	P28329	GABA	119
247	CHD1	O14646	GABA	119
248	CHI3L1	P36222	GABA	119
249	CHIC1	Q5VXU3	GABA	119
250	CHIC2	Q9UKJ5	GABA	119
251	CHKB	Q9Y259	GABA	119
252	CHMP1	Q9HD42	GABA	119
253	CHRNA3	P32297	magnesium	5462224
254	CHRNA5	P30532	GABA	119
255	CHRNB1	P11230	GABA	119
256	CHRNB4	P30926	magnesium	5462224
257	CHUK	O15111	Melatonin	896
258	CIDEC	Q96AQ7	GABA	119
259	CIRBP	Q14011	magnesium	5462224
260	CISH	Q9NSE2	Melatonin	896
261	CKB	P12277	Melatonin	896
262	CLCA1	A8K7I4	GABA	119
263	CLDN1	O95832	GABA	119
263	CLDN1	O95832	Melatonin	896
263	CLDN1	O95832	L-Theanine	439378
264	CLDN3	O15551	GABA	119
265	CLDN5	O00501	GABA	119
266	CLEC10A	Q8IUN9	magnesium	5462224
267	CLEC14A	Q86T13	GABA	119
268	CLN6	Q9NWW5	magnesium	5462224
269	CLN8	Q9UBY8	GABA	119
270	CLOCK	O15516	Melatonin	896
271	CLTB	P09497	GABA	119
272	CMPK	P30085	GABA	119
273	CMTM6	Q9NX76	GABA	119
274	CNP	P09543	GABA	119
275	CNR1	P21554	GABA	119
276	CNTRL	Q7Z7A1	GABA	119
277	COL13A1	Q5TAT6	GABA	119
278	COL1A1	P02452	Melatonin	896
278	COL1A1	P02452	magnesium	5462224
279	COL1A2	P08123	GABA	119
279	COL1A2	P08123	magnesium	5462224
280	COL4A1	P02462	GABA	119
281	COLEC12	Q5KU26	Melatonin	896
282	COMT	P21964	GABA	119
283	COX11	Q9Y6N1	GABA	119
284	COX2	P00403	Melatonin	896
285	COX4I1	P13073	Melatonin	896
286	COX5B	P10606	magnesium	5462224
287	COX6B1	P14854	Melatonin	896
288	COX7A2L	O14548	Melatonin	896
289	CP	P00450	GABA	119
290	CPB1	P15086	5-Hydroxytryptophan	144
290	CPB1	P15086	L-Theanine	439378
291	CPB2	Q96IY4	GABA	119
291	CPB2	Q96IY4	L-Theanine	439378
292	CPNE8	Q86YQ8	GABA	119
293	CPT1B	Q92523	magnesium	5462224
294	CREB1	P16220	GABA	119
294	CREB1	P16220	Melatonin	896
295	CREBBP	Q92793	Melatonin	896
296	CRH	P06850	GABA	119
297	CRK	P46108	magnesium	5462224
298	CRLS1	Q9UJA2	GABA	119
299	CRP	P02741	Melatonin	896
299	CRP	P02741	Vitamin B6	1054
300	CRY1	Q16526	Melatonin	896
301	CRY2	Q49AN0	Melatonin	896
302	CSF2RB	P32927	GABA	119
303	CSRP3	P50461	GABA	119
304	CTNNB1	P35222	Melatonin	896
305	CTSB	P07858	Melatonin	896
306	CTSC	P53634	magnesium	5462224
307	CTSD	P07339	Melatonin	896
308	CTSL	P07711	GABA	119
309	CTTNBP2	Q8WZ74	magnesium	5462224
310	CUL2	Q13617	GABA	119
311	CX3CL1	P78423	GABA	119
312	CXCL10	P02778	Melatonin	896
313	CXCL12	P48061	GABA	119
314	CXCL2	P19875	magnesium	5462224
315	CYB561	P49447	GABA	119
316	CYB561A3	Q8NBI2	GABA	119
317	CYBB	P04839	Melatonin	896
318	CYCS	P99999	Melatonin	896
319	CYP19A1	P11511	Melatonin	896
320	CYP1A1	P04798	GABA	119
320	CYP1A1	P04798	Melatonin	896
320	CYP1A1	P04798	Melatonin	896
320	CYP1A1	P04798	Vitamin B6	1054
321	CYP1A2	P05177	Melatonin	896
321	CYP1A2	P05177	Vitamin B6	1054
322	CYP1B1	Q16678	Melatonin	896
322	CYP1B1	Q16678	Melatonin	896
323	CYP27A1	Q02318	Melatonin	896
324	CYP2C19	P33261	Melatonin	896
325	CYP2E1	P05181	GABA	119
325	CYP2E1	P05181	Melatonin	896
326	CYP2U1	Q7Z449	GABA	119
327	CYP7A1	P22680	Melatonin	896
327	CYP7A1	P22680	magnesium	5462224
327	CYP7A1	P22680	Vitamin B6	1054
328	CYP8B1	Q9UNU6	Melatonin	896
329	DAP	P51397	GABA	119
330	DAP3	O95886	Melatonin	896
331	DBF4	Q9UBU7	Melatonin	896
332	DCAF7	P61962	GABA	119
333	DCN	P07585	magnesium	5462224
334	DCUN1D4	Q92564	GABA	119
335	DDAH1	O94760	Melatonin	896
336	DDAH2	O95865	Melatonin	896
337	DDC	P20711	5-Hydroxytryptophan	144
337	DDC	P20711	GABA	119
337	DDC	P20711	Vitamin B6	1054
337	DDC	P20711	Vitamin B6	1054
338	DDIT3	P0DPQ6	Melatonin	896
338	DDIT3	P0DPQ6	Vitamin B6	1054
339	DDIT4	Q9NX09	GABA	119
340	DDX17	Q92841	GABA	119
341	DDX5	P17844	GABA	119
342	DECR1	Q16698	GABA	119
343	DENND2B	P78524	GABA	119
344	DEXI	O95424	GABA	119
345	DGKH	Q86XP1	GABA	119
346	DHFR	P00374	GABA	119
347	DHPR	P09417	GABA	119
348	DIABLO	Q9NR28	Melatonin	896
349	DIPK1A	Q5T7M9	GABA	119
350	DLAT	P10515	magnesium	5462224
351	DNAJA1	P31689	magnesium	5462224
352	DNC	Q9HC21	GABA	119
353	DNM1L	O00429	Melatonin	896
353	DNM1L	O00429	magnesium	5462224
354	DNM2	P50570	Melatonin	896
355	DNMT1	P26358	magnesium	5462224
356	DOCK8	Q8NF50	GABA	119
357	DOP1B	Q9Y3R5	GABA	119
358	DP1	Q00765	GABA	119
359	DPP4	P27487	L-Theanine	439378
360	DRD1	P21728	GABA	119
360	DRD1	P21728	Melatonin	896
360	DRD1	P21728	Melatonin	896
361	DRD2	P14416	GABA	119
361	DRD2	P14416	Melatonin	896
361	DRD2	P14416	Melatonin	896
362	DRD3	P35462	5-Hydroxytryptophan	144
362	DRD3	P35462	GABA	119
362	DRD3	P35462	Melatonin	896
363	DRD5	P21918	GABA	119
364	DRM	O60565	GABA	119
365	DRS	Q9H307	GABA	119
366	DTX3L	Q8TDB6	GABA	119
367	DUSP1	P28562	magnesium	5462224
368	DUSP12	Q9UNI6	GABA	119
369	DUSP3	P51452	Melatonin	896
370	DUSP6	Q16828	magnesium	5462224
371	DUT	P33316	Melatonin	896
372	DYNLL2	Q96FJ2	GABA	119
373	E2F1	Q01094	Melatonin	896
374	EAAT1	P43003	GABA	119
375	ECHS1	P30084	Melatonin	896
376	ECI2	O75521	GABA	119
377	EDC3	Q96F86	GABA	119
378	EEF1G	P26641	Melatonin	896
379	EGF	P01133	magnesium	5462224
380	EGFR	P00533	5-Hydroxytryptophan	144
380	EGFR	P00533	Melatonin	896
380	EGFR	P00533	magnesium	5462224
380	EGFR	P00533	L-Theanine	439378
381	EGR1	P18146	GABA	119
381	EGR1	P18146	magnesium	5462224
382	EHHADH	Q08426	GABA	119
383	EIF1	P41567	GABA	119
384	EIF2AK3	Q9NZJ5	Melatonin	896
385	EIF2S1	P05198	Melatonin	896
386	EIF3B	P55884	GABA	119
387	EIF3I	Q13347	GABA	119
388	EIF3J	O75822	GABA	119
389	EIF4B	P23588	GABA	119
390	EIF4E3	Q8N5X7	GABA	119
391	EIF4EBP1	Q13541	Melatonin	896
392	EIF4G2	P78344	Melatonin	896
393	EIF5B	O60841	GABA	119
394	ELK1	P19419	Melatonin	896
395	ELN	P15502	magnesium	5462224
396	ELOB	Q15370	GABA	119
397	ELOC	Q15369	GABA	119
398	ELOVL1	Q9BW60	GABA	119
399	EMILIN1	Q9Y6C2	GABA	119
400	EMP	Q7L5Y9	GABA	119
401	EMR1	Q14246	Vitamin B6	1054
402	EN1	Q05925	Vitamin B6	1054
403	ENC1	O14682	GABA	119
404	ENO2	P09104	Melatonin	896
405	ENPEP	Q07075	5-Hydroxytryptophan	144
406	ENPP3	O14638	GABA	119
407	ENSA	O43768	magnesium	5462224
408	ENTPD8	Q5MY95	GABA	119
409	EPB41	P11171	GABA	119
410	EPPK1	P58107	GABA	119
411	EPS8L2	Q9H6S3	GABA	119
412	ERBB2	P04626	Melatonin	896
413	ERCC1	P07992	Melatonin	896
414	ERF1	P62495	GABA	119
415	ERLIN2	O94905	GABA	119
416	ERN1	O75460	GABA	119
416	ERN1	O75460	Melatonin	896
417	ERP60	P30101	GABA	119
418	ESR1	P03372	GABA	119
418	ESR1	P03372	Melatonin	896
419	ESR2	Q92731	Melatonin	896
420	ETNPPL	Q8TBG4	GABA	119
421	ETS1	P14921	magnesium	5462224
422	EVA1A	Q9H8M9	GABA	119
423	EVI5	O60447	GABA	119
424	F10	P00742	GABA	119
425	F2RL1	P55085	magnesium	5462224
426	F3	P13726	GABA	119
427	FAAH	O00519	5-Hydroxytryptophan	144
427	FAAH	O00519	Melatonin	896
428	FABP4	P15090	GABA	119
428	FABP4	P15090	Melatonin	896
429	FABP5	Q01469	magnesium	5462224
430	FAK	Q05397	GABA	119
431	FAM168A	Q92567	GABA	119
432	FAM20C	Q8IXL6	GABA	119
433	FAM8A1	Q9UBU6	GABA	119
434	FAS	P25445	Melatonin	896
435	FAS1	P25445	GABA	119
436	FASL	P48023	Melatonin	896
437	FASLG	P48023	Melatonin	896
438	FASN	P49327	Melatonin	896
439	FAU	P62861	GABA	119
440	FBP	P09467	GABA	119
441	FBP1	P09467	magnesium	5462224
442	FBXO31	Q5XUX0	GABA	119
443	FCGR2B	P31994	Melatonin	896
444	FCHSD2	O94868	GABA	119
445	FECH	P22830	Vitamin B6	1054
446	FERMT2	Q96AC1	GABA	119
447	FEV	Q99581	magnesium	5462224
448	FEZ2	Q9UHY8	magnesium	5462224
449	FGF1	P05230	GABA	119
449	FGF1	P05230	magnesium	5462224
450	FGF13	Q92913	GABA	119
451	FGF9	P31371	Melatonin	896
452	FGFR3	P22607	GABA	119
453	FGL1	Q08830	GABA	119
454	FHAD1	B1AJZ9	GABA	119
455	FIM	Q9UBW7	GABA	119
456	FIS1	Q9Y3D6	Melatonin	896
457	FKBP12	P62942	GABA	119
458	FKBP1A	P62942	L-Theanine	439378
459	FKBP5	Q13451	GABA	119
460	FLOT2	Q14254	GABA	119
461	FLT4	P35916	Melatonin	896
462	FMR1	Q06787	GABA	119
463	FN1	P02751	GABA	119
463	FN1	P02751	Melatonin	896
463	FN1	P02751	Vitamin B6	1054
464	FNIP1	Q8TF40	GABA	119
465	FOS	P01100	GABA	119
465	FOS	P01100	Melatonin	896
465	FOS	P01100	magnesium	5462224
466	FOSL2	P15408	GABA	119
467	FOXA2	Q9Y261	GABA	119
468	FOXA3	P55318	GABA	119
469	FOXN3	O00409	GABA	119
470	FOXO1	Q12778	Melatonin	896
471	FSHB	P01225	GABA	119
471	FSHB	P01225	Melatonin	896
472	FUNDC1	Q8IVP5	Melatonin	896
473	FUT8	Q9BYC5	Vitamin B6	1054
474	FXYD5	Q96DB9	GABA	119
475	FYN	P06241	L-Theanine	439378
476	FZD7	O75084	GABA	119
477	G6PC1	P35575	GABA	119
478	G6PD	P11413	Melatonin	896
479	GABBR1	Q9UBS5	5-Hydroxytryptophan	144
479	GABBR1	Q9UBS5	5-Hydroxytryptophan	144
479	GABBR1	Q9UBS5	GABA	119
479	GABBR1	Q9UBS5	L-Theanine	439378
480	GABBR2	O75899	GABA	119
480	GABBR2	O75899	GABA	119
480	GABBR2	O75899	GABA	119
480	GABBR2	O75899	L-Theanine	439378
480	GABBR2	O75899	5-Hydroxytryptophan	144
481	GABRA1	P14867	GABA	119
481	GABRA1	P14867	GABA	119
481	GABRA1	P14867	GABA	119
481	GABRA1	P14867	Melatonin	896
482	GABRA2	P47869	GABA	119
482	GABRA2	P47869	GABA	119
482	GABRA2	P47869	GABA	119
483	GABRA3	P34903	GABA	119
483	GABRA3	P34903	GABA	119
484	GABRA4	P48169	GABA	119
485	GABRA5	P31644	GABA	119
485	GABRA5	P31644	GABA	119
486	GABRA6	Q16445	GABA	119
487	GABRB1	P18505	GABA	119
487	GABRB1	P18505	GABA	119
488	GABRB2	P47870	GABA	119
488	GABRB2	P47870	GABA	119
489	GABRB3	P28472	GABA	119
490	GABRD	O14764	GABA	119
491	GABRE	P78334	GABA	119
492	GABRG1	Q8N1C3	GABA	119
493	GABRG2	P18507	GABA	119
493	GABRG2	P18507	GABA	119
494	GABRG3	Q99928	GABA	119
495	GABRQ	Q9UN88	GABA	119
496	GABRR1	P24046	GABA	119
496	GABRR1	P24046	GABA	119
497	GABRR3	A8MPY1	GABA	119
498	GAD1	Q99259	GABA	119
498	GAD1	Q99259	GABA	119
498	GAD1	Q99259	Vitamin B6	1054
499	GAD2	Q05329	GABA	119
499	GAD2	Q05329	GABA	119
499	GAD2	Q05329	Vitamin B6	1054
500	GADD45A	P24522	GABA	119
501	GAL	P22466	GABA	119
502	GALE	Q14376	GABA	119
503	GALNT18	Q6P9A2	GABA	119
504	GAMT	Q14353	GABA	119
505	GAP43	P17677	Melatonin	896
506	GAPDH2	O14556	GABA	119
507	GAS1	P54826	GABA	119
508	GAS2L3	Q86XJ1	GABA	119
509	GAST	P01350	GABA	119
509	GAST	P01350	Melatonin	896
510	GATA4	P43694	5-Hydroxytryptophan	144
510	GATA4	P43694	Melatonin	896
511	GATM	P50440	magnesium	5462224
512	GCH1	P30793	magnesium	5462224
513	GCK	P35557	GABA	119
514	GCLC	P48506	Melatonin	896
514	GCLC	P48506	magnesium	5462224
515	GCLM	P48507	GABA	119
515	GCLM	P48507	Melatonin	896
516	GDE1	Q9NZC3	GABA	119
517	GFAP	P14136	GABA	119
517	GFAP	P14136	Melatonin	896
518	GFM2	Q969S9	GABA	119
519	GFRA1	P56159	GABA	119
520	GGT1	P19440	Melatonin	896
521	GH1	P01241	Melatonin	896
521	GH1	P01241	Vitamin B6	1054
522	GHR	P10912	magnesium	5462224
523	GIGYF2	Q6Y7W6	GABA	119
524	GJA1	P17302	Melatonin	896
525	GJA4	P35212	GABA	119
526	GJB2	P29033	GABA	119
527	GK	P32189	magnesium	5462224
528	GLB1	P16278	Melatonin	896
529	GLT	Q9NZM5	GABA	119
530	GLUL	P15104	GABA	119
531	GMCL1	Q96IK5	GABA	119
532	GMFB	P60983	GABA	119
533	GNA12	Q03113	magnesium	5462224
534	GNAI3	P08754	GABA	119
535	GNAT2	P19087	GABA	119
536	GNG11	P61952	GABA	119
537	GNL2	Q13823	GABA	119
538	GNRH1	P01148	GABA	119
538	GNRH1	P01148	Melatonin	896
539	GNRH2	O43555	Melatonin	896
540	GNRHR	P30968	Melatonin	896
541	GOPC	Q9HD26	GABA	119
542	GOSR1	O95249	GABA	119
542	GOSR1	O95249	magnesium	5462224
543	GOT1	P17174	GABA	119
543	GOT1	P17174	Vitamin B6	1054
544	GPAT3	Q53EU6	GABA	119
545	GPCPD1	Q9NPB8	GABA	119
546	GPR50	Q13585	Melatonin	896
547	GPSM2	P81274	GABA	119
548	GPT	P24298	GABA	119
548	GPT	P24298	Melatonin	896
548	GPT	P24298	magnesium	5462224
549	GPT2	Q8TD30	GABA	119
550	GPX1	P07203	Melatonin	896
551	GPX2	P18283	Melatonin	896
552	GPX4	P36969	Melatonin	896
553	GRB2	P62993	Melatonin	896
554	GRHPR	Q9UBQ7	GABA	119
555	GRIA1	P42261	5-Hydroxytryptophan	144
555	GRIA1	P42261	GABA	119
555	GRIA1	P42261	L-Theanine	439378
556	GRIA2	P42262	GABA	119
557	GRIA4	P48058	GABA	119
558	GRIK1	P39086	GABA	119
559	GRIK2	Q13002	GABA	119
560	GRIK3	Q13003	GABA	119
561	GRIK5	Q16478	GABA	119
562	GRIN1	Q05586	GABA	119
562	GRIN1	Q05586	Melatonin	896
563	GRIN2B	Q13224	Melatonin	896
563	GRIN2B	Q13224	magnesium	5462224
564	GRINA	Q7Z429	GABA	119
565	GRK5	P34947	GABA	119
566	GRK6	P43250	Melatonin	896
567	GRM1	Q13255	GABA	119
567	GRM1	Q13255	Melatonin	896
568	GRM4	Q14833	GABA	119
568	GRM4	Q14833	Melatonin	896
569	GRM5	P41594	GABA	119
569	GRM5	P41594	Melatonin	896
570	GRM7	Q14831	GABA	119
571	GRM8	O00222	GABA	119
571	GRM8	O00222	L-Theanine	439378
572	GRN	P28799	GABA	119
573	GS1	Q08623	GABA	119
574	GSK3A	P49840	Melatonin	896
575	GSK3B	P49841	Melatonin	896
575	GSK3B	P49841	magnesium	5462224
576	GSR	P00390	Melatonin	896
576	GSR	P00390	Vitamin B6	1054
577	GSTA1	P08263	magnesium	5462224
578	GSTA2	P09210	GABA	119
579	GSTA4	O15217	GABA	119
579	GSTA4	O15217	Melatonin	896
580	GSTA5	Q7RTV2	Melatonin	896
581	GSTM1	P09488	GABA	119
581	GSTM1	P09488	Melatonin	896
582	GSTM2	P28161	magnesium	5462224
583	GSTP1	P09211	Melatonin	896
583	GSTP1	P09211	magnesium	5462224
584	GTF2A2	P52657	GABA	119
585	GYG1	P46976	magnesium	5462224
586	H2AX	P16104	Melatonin	896
586	H2AX	P16104	Vitamin B6	1054
587	H3F3B	P84243	GABA	119
588	H4C8	P62805	GABA	119
589	HABP2	Q14520	GABA	119
590	HACD3	Q9P035	GABA	119
591	HADHA	P40939	magnesium	5462224
592	HAUS4	Q9H6D7	GABA	119
593	HAVCR1	Q96D42	Melatonin	896
593	HAVCR1	Q96D42	Vitamin B6	1054
594	HBB	P68871	magnesium	5462224
595	HBS1	Q9Y450	GABA	119
596	HCN1	O60741	GABA	119
597	HCRT	O43612	GABA	119
597	HCRT	O43612	Melatonin	896
598	HCRTR2	O43614	GABA	119
598	HCRTR2	O43614	Melatonin	896
599	HDAC3	O15379	GABA	119
599	HDAC3	O15379	Melatonin	896
600	HDC	P19113	GABA	119
600	HDC	P19113	Vitamin B6	1054
601	HECTD3	Q5T447	GABA	119
602	HECW2	Q9P2P5	GABA	119
603	HERC4	Q5GLZ8	GABA	119
604	HES6	Q96HZ4	GABA	119
605	HF	P08603	GABA	119
606	HIF1A	Q16665	Melatonin	896
607	HILPDA	Q9Y5L2	GABA	119
608	HIP1R	O75146	GABA	119
609	HIPK2	Q9H2X6	GABA	119
610	HIVEP1	P15822	magnesium	5462224
611	HIVEP2	P31629	magnesium	5462224
612	HK1	P19367	magnesium	5462224
613	HK2	P52789	magnesium	5462224
614	HMGB1	P09429	Melatonin	896
614	HMGB1	P09429	magnesium	5462224
615	HMGCR	P04035	magnesium	5462224
616	HMGCS2	P54868	magnesium	5462224
617	HMGN2	P05204	GABA	119
618	HMOX1	P09601	GABA	119
618	HMOX1	P09601	Melatonin	896
618	HMOX1	P09601	magnesium	5462224
618	HMOX1	P09601	Vitamin B6	1054
619	HMOX2	P30519	Melatonin	896
620	HN	Q8IVG9	GABA	119
621	HOMER1	Q86YM7	magnesium	5462224
622	HOMER2	Q9NSB8	GABA	119
623	HOXA10	P31260	GABA	119
624	HRH1	P35367	Melatonin	896
624	HRH1	P35367	magnesium	5462224
625	HRH2	P25021	Melatonin	896
626	HRH3	Q9Y5N1	Melatonin	896
627	HS1BP3	Q53T59	GABA	119
628	HS2ST	Q7LGA3	GABA	119
629	HS3ST3B1	Q9Y662	GABA	119
630	HSD11B1	P28845	GABA	119
630	HSD11B1	P28845	Melatonin	896
630	HSD11B1	P28845	L-Theanine	439378
631	HSD17B11	Q8NBQ5	GABA	119
632	HSD17B6	O14756	GABA	119
633	HSD17B7	P56937	GABA	119
634	HSF1	Q00613	Melatonin	896
635	HSP90AA1	P07900	GABA	119
635	HSP90AA1	P07900	Melatonin	896
636	HSPA1A	P0DMV8	Melatonin	896
637	HSPA2	P54652	magnesium	5462224
638	HSPA5	P11021	Melatonin	896
638	HSPA5	P11021	Vitamin B6	1054
639	HSPA9	P38646	Melatonin	896
639	HSPA9	P38646	magnesium	5462224
640	HSPB8	Q9UJY1	GABA	119
641	HSPH1	Q92598	magnesium	5462224
642	HTR1A	P08908	5-Hydroxytryptophan	144
642	HTR1A	P08908	5-Hydroxytryptophan	144
642	HTR1A	P08908	Melatonin	896
642	HTR1A	P08908	magnesium	5462224
642	HTR1A	P08908	L-Theanine	439378
643	HTR1B	P28222	5-Hydroxytryptophan	144
643	HTR1B	P28222	GABA	119
643	HTR1B	P28222	Melatonin	896
644	HTR1D	P28221	5-Hydroxytryptophan	144
644	HTR1D	P28221	Melatonin	896
645	HTR1E	P28566	5-Hydroxytryptophan	144
645	HTR1E	P28566	Melatonin	896
646	HTR2A	P28223	5-Hydroxytryptophan	144
646	HTR2A	P28223	5-Hydroxytryptophan	144
646	HTR2A	P28223	GABA	119
646	HTR2A	P28223	Melatonin	896
646	HTR2A	P28223	L-Theanine	439378
647	HTR2B	P41595	5-Hydroxytryptophan	144
647	HTR2B	P41595	Melatonin	896
647	HTR2B	P41595	L-Theanine	439378
648	HTR2C	P28335	5-Hydroxytryptophan	144
648	HTR2C	P28335	Melatonin	896
648	HTR2C	P28335	L-Theanine	439378
649	HTR3A	P46098	GABA	119
650	HTR4	Q13639	5-Hydroxytryptophan	144
650	HTR4	Q13639	Melatonin	896
651	HTR5A	P47898	5-Hydroxytryptophan	144
651	HTR5A	P47898	Melatonin	896
652	HTR6	P50406	5-Hydroxytryptophan	144
652	HTR6	P50406	Melatonin	896
653	HTR7	P34969	5-Hydroxytryptophan	144
653	HTR7	P34969	5-Hydroxytryptophan	144
653	HTR7	P34969	Melatonin	896
653	HTR7	P34969	L-Theanine	439378
654	IBA1	P55008	Melatonin	896
655	IBSP	P21815	magnesium	5462224
656	ID2	Q02363	GABA	119
657	ID3	Q02535	magnesium	5462224
658	IDO1	P14902	5-Hydroxytryptophan	144
659	IFITM2	Q01629	GABA	119
660	IFNG	P01579	Melatonin	896
661	IFRD1	O00458	GABA	119
662	IGF1	P05019	GABA	119
662	IGF1	P05019	Melatonin	896
662	IGF1	P05019	magnesium	5462224
663	IGF1R	P08069	Melatonin	896
664	IGFBP1	P08833	GABA	119
665	IGFBP3	P17936	magnesium	5462224
666	IGSF11	Q5DX21	GABA	119
667	IL10	P22301	Melatonin	896
668	IL11	P20809	Melatonin	896
669	IL13	P35225	Melatonin	896
670	IL13RA1	P78552	GABA	119
671	IL17A	Q16552	Melatonin	896
672	IL17RA	Q96F46	GABA	119
673	IL18	Q14116	Melatonin	896
673	IL18	Q14116	magnesium	5462224
674	IL18BP	O95998	GABA	119
675	IL1A	P01583	Melatonin	896
676	IL1B	P01584	L-Theanine	439378
676	IL1B	P01584	Melatonin	896
676	IL1B	P01584	magnesium	5462224
677	IL1R1	P14778	GABA	119
678	IL1RAP	Q9NPH3	GABA	119
679	IL2	P60568	Melatonin	896
680	IL23A	Q9NPF7	Melatonin	896
681	IL4	P05112	Melatonin	896
682	IL5	P05113	Melatonin	896
683	IL6	P05231	GABA	119
683	IL6	P05231	Melatonin	896
683	IL6	P05231	Vitamin B6	1054
684	IL6R	P08887	Vitamin B6	1054
685	IL6ST	P40189	GABA	119
685	IL6ST	P40189	magnesium	5462224
686	IL7	P13232	Melatonin	896
687	IL8	P10145	Melatonin	896
688	INPP5F	Q9Y2H2	GABA	119
689	INS	P01308	Melatonin	896
689	INS	P01308	magnesium	5462224
690	INSIG2	Q9Y5U4	GABA	119
691	INSR	P06213	Melatonin	896
691	INSR	P06213	magnesium	5462224
692	IP6K2	Q9UHH9	GABA	119
693	IRAK4	Q9NWZ3	Melatonin	896
694	IRGM1	A1A4Y4	GABA	119
695	IRS1	P35568	Melatonin	896
696	IRS2	Q9Y4H2	Melatonin	896
697	ISOC1	Q96CN7	GABA	119
698	ITGA2B	P08514	L-Theanine	439378
699	ITGA5	P08648	5-Hydroxytryptophan	144
699	ITGA5	P08648	magnesium	5462224
700	ITGA7	Q13683	magnesium	5462224
701	ITGB1	P05556	5-Hydroxytryptophan	144
701	ITGB1	P05556	magnesium	5462224
701	ITGB1	P05556	L-Theanine	439378
702	ITIH1	P19827	magnesium	5462224
703	ITIH2	P19823	magnesium	5462224
704	ITIH3	Q06033	GABA	119
705	ITK	Q08881	Melatonin	896
706	ITPR1	Q14643	Melatonin	896
707	ITPR3	Q14573	Melatonin	896
708	IZUMO1R	A6ND01	Melatonin	896
709	JADE1	Q6IE81	GABA	119
710	JAK2	O60674	magnesium	5462224
711	JARID2	Q92833	GABA	119
712	JMJD1C	Q15652	GABA	119
713	JOSD1	Q15040	GABA	119
714	JUN	P05412	GABA	119
714	JUN	P05412	Melatonin	896
715	JUNB	P17275	GABA	119
715	JUNB	P17275	magnesium	5462224
716	JUND	P17535	magnesium	5462224
717	KANK2	Q63ZY3	GABA	119
718	KAT2B	Q92831	GABA	119
718	KAT2B	Q92831	Melatonin	896
719	KCNH2	Q12809	GABA	119
720	KCNIP1	Q9NZI2	GABA	119
721	KCNJ1	P48048	GABA	119
722	KCNJ3	P48549	GABA	119
723	KCNJ6	P48051	GABA	119
724	KCNJ8	Q15842	magnesium	5462224
725	KCNK3	O14649	Melatonin	896
726	KCNK9	Q9NPC2	Melatonin	896
727	KCNN2	Q9H2S1	GABA	119
728	KCNT2	Q6UVM3	GABA	119
729	KDM4C	Q9H3R0	5-Hydroxytryptophan	144
730	KDM4E	B2RXH2	L-Theanine	439378
731	KDR	P35968	Melatonin	896
731	KDR	P35968	Melatonin	896
731	KDR	P35968	magnesium	5462224
732	KEAP1	Q14145	Melatonin	896
733	KIF13B	Q9NQT8	GABA	119
734	KIF21A	Q7Z4S6	GABA	119
735	KISS1	Q15726	Melatonin	896
736	KITLG	P21583	magnesium	5462224
737	KL	Q9UEF7	Melatonin	896
738	KLB	Q86Z14	GABA	119
739	KLF5	Q13887	Melatonin	896
740	KLF9	Q13886	magnesium	5462224
741	KLHL10	Q6JEL2	GABA	119
742	KLHL24	Q6TFL4	GABA	119
743	KLHL5	Q96PQ7	GABA	119
744	KLK1	P06870	magnesium	5462224
745	KLK8	O60259	magnesium	5462224
746	KMO	O15229	5-Hydroxytryptophan	144
746	KMO	O15229	L-Theanine	439378
747	KRT18	P05783	GABA	119
748	KRT19	P08727	Melatonin	896
749	KYAT1	Q16773	GABA	119
750	KYNU	Q16719	5-Hydroxytryptophan	144
750	KYNU	Q16719	L-Theanine	439378
751	LAMB3	Q13751	GABA	119
752	LAMP1	P11279	GABA	119
753	LAMP2	P13473	Melatonin	896
754	LARP4	Q71RC2	GABA	119
755	LASP1	Q14847	GABA	119
756	LBP	P18428	GABA	119
757	LCAT	P04180	magnesium	5462224
758	LCK	P06239	L-Theanine	439378
759	LCN2	P80188	GABA	119
760	LCP1	P13796	GABA	119
761	LEAP2	Q969E1	GABA	119
762	LEP	P41159	Melatonin	896
763	LEPR	O15243	GABA	119
764	LGALS3	P17931	GABA	119
765	LHB	P01229	GABA	119
765	LHB	P01229	Melatonin	896
766	LHCGR	P22888	Melatonin	896
767	LIF	P15018	GABA	119
768	LIFR	P42702	GABA	119
769	LITAF	Q99732	GABA	119
770	LMO2	P25791	GABA	119
771	LMO4	P61968	GABA	119
772	LPAR2	Q9HBW0	Vitamin B6	1054
773	LPGAT1	Q92604	GABA	119
774	LPIN1	Q14693	GABA	119
775	LPIN2	Q92539	GABA	119
776	LPL	P06858	Melatonin	896
777	LPO	P22079	GABA	119
778	LRG1	P02750	GABA	119
779	LRIG1	Q96JA1	GABA	119
780	LRP1	Q07954	GABA	119
780	LRP1	Q07954	Melatonin	896
781	LRRC3	Q9BY71	GABA	119
782	LRRK2	Q5S007	Melatonin	896
782	LRRK2	Q5S007	magnesium	5462224
783	LTA4H	P09960	Melatonin	896
784	LY6D	Q14210	GABA	119
785	LY96	Q9Y6Y9	Melatonin	896
786	LYSMD3	Q7Z3D4	GABA	119
787	LYVE1	Q9Y5Y7	GABA	119
788	MAD1L1	Q9Y6D9	Melatonin	896
789	MAD2L1	Q13257	Melatonin	896
790	MADD	Q8WXG6	GABA	119
791	MAFF	Q9ULX9	GABA	119
792	MAML1	Q92585	GABA	119
793	MAOA	P21397	Melatonin	896
794	MAOB	P27338	GABA	119
795	MAP1LC3A	Q9H492	Melatonin	896
796	MAP1LC3B	Q9GZQ8	GABA	119
796	MAP1LC3B	Q9GZQ8	Melatonin	896
797	MAP2	P11137	Melatonin	896
798	MAP2K1	Q02750	Melatonin	896
799	MAP2K6	P52564	Melatonin	896
800	MAP3K4	Q9Y6R4	GABA	119
801	MAP3K5	Q99683	GABA	119
802	MAP3K6	O95382	GABA	119
803	MAP3K8	P41279	magnesium	5462224
804	MAPK1	P28482	GABA	119
804	MAPK1	P28482	Melatonin	896
805	MAPK10	P53779	Melatonin	896
805	MAPK10	P53779	Melatonin	896
806	MAPK14	Q16539	magnesium	5462224
806	MAPK14	Q16539	L-Theanine	439378
807	MAPK3	P27361	GABA	119
807	MAPK3	P27361	Melatonin	896
808	MAPK8	P45983	GABA	119
808	MAPK8	P45983	Melatonin	896
808	MAPK8	P45983	Melatonin	896
809	MAPK9	P45984	Melatonin	896
810	MAPKAPK2	P49137	Melatonin	896
810	MAPKAPK2	P49137	L-Theanine	439378
811	MAPRE1	Q15691	magnesium	5462224
812	MAPT	P10636	Melatonin	896
813	MARCO	Q9UEW3	magnesium	5462224
814	MAS1	P04201	GABA	119
815	MAT2A	P31153	GABA	119
816	MATN2	O00339	GABA	119
817	MBL2	P11226	GABA	119
818	MBP	P02686	Melatonin	896
818	MBP	P02686	magnesium	5462224
818	MBP	P13727	magnesium	5462224
819	MCL1	Q07820	Melatonin	896
820	MCM10	Q7L590	GABA	119
821	MDH1	P40925	GABA	119
822	MDH2	P40926	GABA	119
823	MDM2	Q00987	Melatonin	896
824	ME1	P48163	Melatonin	896
825	MED30	Q96HR3	GABA	119
826	MEOX2	P50222	magnesium	5462224
827	METTL5	Q9NRN9	GABA	119
828	METTL8	Q9H825	GABA	119
829	MFF	Q9GZY8	Melatonin	896
830	MFHAS1	Q9Y4C4	GABA	119
831	MFN1	Q8IWA4	GABA	119
831	MFN1	Q8IWA4	Melatonin	896
832	MFN2	O95140	Melatonin	896
833	MFSD2A	Q8NA29	GABA	119
834	MIEF2	Q96C03	Melatonin	896
835	MIF	P14174	5-Hydroxytryptophan	144
836	MIGA2	Q7L4E1	GABA	119
837	MKI67	P46013	Melatonin	896
838	MKNK2	Q9HBH9	GABA	119
839	MLH3	Q9UHC1	GABA	119
840	MLKL	Q8NB16	Melatonin	896
841	MLLT10	P55197	GABA	119
842	MLYCD	O95822	GABA	119
843	MMADHC	Q9H3L0	GABA	119
844	MMD	Q15546	GABA	119
845	MME	P08473	Melatonin	896
845	MME	P08473	L-Theanine	439378
846	MMP1	P03956	GABA	119
847	MMP13	P45452	GABA	119
848	MMP14	P50281	Melatonin	896
849	MMP2	P08253	Melatonin	896
850	MMP3	P08254	5-Hydroxytryptophan	144
850	MMP3	P08254	GABA	119
851	MMP9	P14780	Melatonin	896
851	MMP9	P14780	Melatonin	896
852	MOCS2	O96007	GABA	119
853	MPO	P05164	Melatonin	896
853	MPO	P05164	Vitamin B6	1054
854	MRLC2	O14950	magnesium	5462224
855	MSN	P26038	magnesium	5462224
856	MSR1	P21757	Vitamin B6	1054
857	MT1A	P04731	Melatonin	896
858	MT2A	P02795	Melatonin	896
859	MTNR1A	P48039	5-Hydroxytryptophan	144
859	MTNR1A	P48039	Melatonin	896
859	MTNR1A	P48039	Melatonin	896
859	MTNR1A	P48039	Melatonin	896
860	MTNR1B	P49286	5-Hydroxytryptophan	144
860	MTNR1B	P49286	Melatonin	896
860	MTNR1B	P49286	Melatonin	896
860	MTNR1B	P49286	Melatonin	896
861	MTOR	P42345	GABA	119
861	MTOR	P42345	Melatonin	896
861	MTOR	P42345	magnesium	5462224
862	MYD88	Q99836	GABA	119
862	MYD88	Q99836	Melatonin	896
863	MYL7	Q01449	Melatonin	896
864	NANOG	Q9H9S0	5-Hydroxytryptophan	144
865	NCF1	P14598	Vitamin B6	1054
866	NCL	P19338	magnesium	5462224
867	NCOA1	Q15788	Melatonin	896
868	NCOA3	Q9Y6Q9	Melatonin	896
869	NEDD4	P46934	Melatonin	896
869	NEDD4	P46934	magnesium	5462224
870	NEFH	P12036	Melatonin	896
871	NEFL	P07196	Vitamin B6	1054
872	NES	P48681	Melatonin	896
873	NFE2L2	Q16236	Melatonin	896
873	NFE2L2	Q16236	Vitamin B6	1054
874	NFKB1	P19838	Melatonin	896
875	NFKBIA	P25963	Melatonin	896
876	NKX2.5	P52952	Melatonin	896
877	NLRP3	Q96P20	Melatonin	896
877	NLRP3	Q96P20	L-Theanine	439378
878	NMU	P48645	Melatonin	896
879	NOS1	P29475	Melatonin	896
879	NOS1	P29475	L-Theanine	439378
880	NOS2	P35228	GABA	119
880	NOS2	P35228	Melatonin	896
880	NOS2	P35228	magnesium	5462224
880	NOS2	P35228	L-Theanine	439378
880	NOS2	P60321	magnesium	5462224
881	NOS3	P29474	Melatonin	896
881	NOS3	P29474	Melatonin	896
881	NOS3	P29474	L-Theanine	439378
882	NOTCH2	Q04721	Melatonin	896
883	NOX1	Q9Y5S8	Vitamin B6	1054
884	NOX4	Q9NPH5	GABA	119
884	NOX4	Q9NPH5	Melatonin	896
885	NOX5	Q96PH1	Melatonin	896
886	NPM1	P06748	Melatonin	896
887	NPPB	P16860	GABA	119
887	NPPB	P16860	Melatonin	896
888	NPTN	Q9Y639	magnesium	5462224
889	NPVF	Q9HCQ7	Melatonin	896
890	NQO1	P15559	GABA	119
890	NQO1	P15559	Melatonin	896
890	NQO1	P15559	Vitamin B6	1054
891	NQO2	P16083	Melatonin	896
891	NQO2	P16083	Melatonin	896
892	NR0B2	Q15466	Vitamin B6	1054
893	NR1H3	Q13133	Melatonin	896
893	NR1H3	Q13133	magnesium	5462224
894	NR1H4	Q96RI1	Vitamin B6	1054
895	NR1I2	O75469	GABA	119
895	NR1I2	O75469	Melatonin	896
896	NR3C1	P04150	GABA	119
896	NR3C1	P04150	Melatonin	896
896	NR3C1	P04150	Melatonin	896
897	NR3C2	P08235	Melatonin	896
898	NR4A1	P22736	magnesium	5462224
899	NRF1	Q14494	Melatonin	896
900	NRIP1	P48552	GABA	119
900	NRIP1	P48552	Vitamin B6	1054
901	NT5C3	Q9H0P0	magnesium	5462224
902	NTRK2	Q16620	Melatonin	896
903	NUDT9	Q9BW91	magnesium	5462224
904	OCLN	Q16625	GABA	119
904	OCLN	Q16625	Melatonin	896
904	OCLN	Q16625	L-Theanine	439378
905	OPA1	O60313	Melatonin	896
906	OPRD1	P41143	magnesium	5462224
907	OPRK1	P41145	Melatonin	896
907	OPRK1	P41145	magnesium	5462224
908	OPRM1	P35372	magnesium	5462224
909	OXT	P01178	Vitamin B6	1054
910	P2RX7	Q99572	GABA	119
910	P2RX7	Q99572	Vitamin B6	1054
911	P2RY1	P47900	Vitamin B6	1054
912	P2RY13	Q9BPV8	Vitamin B6	1054
913	P2RY2	P41231	Vitamin B6	1054
914	P2RY4	P51582	Melatonin	896
915	P4HB	P07237	magnesium	5462224
916	PAQR8	Q8TEZ7	Melatonin	896
917	PARP1	P09874	GABA	119
917	PARP1	P09874	Melatonin	896
917	PARP1	P09874	Melatonin	896
917	PARP1	P09874	Vitamin B6	1054
918	PAWR	Q96IZ0	Melatonin	896
919	PCNA	P12004	Melatonin	896
920	PDE1B	Q01064	Melatonin	896
921	PDE4B	Q07343	magnesium	5462224
922	PDE4D	Q08499	Melatonin	896
923	PDE9A	O76083	Melatonin	896
924	PDGFRA	P16234	Melatonin	896
925	PDHA1	P08559	magnesium	5462224
926	PDK4	Q16654	magnesium	5462224
927	PDLIM5	Q96HC4	magnesium	5462224
928	PDXK	O00764	GABA	119
928	PDXK	O00764	Vitamin B6	1054
928	PDXK	O00764	Vitamin B6	1054
929	PDXP	Q96GD0	Vitamin B6	1054
930	PEBP1	P30086	magnesium	5462224
931	PECR	Q9BY49	Melatonin	896
932	PENK	P01210	GABA	119
932	PENK	P01210	Melatonin	896
933	PER1	O15534	Melatonin	896
934	PER2	O15055	Melatonin	896
935	PER3	P56645	Melatonin	896
936	PF4	P02776	Melatonin	896
937	PFKM	P08237	magnesium	5462224
938	PGM1	P36871	magnesium	5462224
939	PGR	P06401	Melatonin	896
939	PGR	P06401	Melatonin	896
940	PHOSPHO2	Q8TCD6	Vitamin B6	1054
941	PIK3C2A	O00443	Melatonin	896
942	PIK3C2B	O00750	Melatonin	896
942	PIK3C2B	O00750	Melatonin	896
943	PIK3CA	P42336	Melatonin	896
944	PIK3CB	P42338	Melatonin	896
945	PIK3CD	O00329	Melatonin	896
946	PIK3CG	P48736	Melatonin	896
947	PIK3R1	P27986	Melatonin	896
948	PIM2	Q9P1W9	Melatonin	896
949	PINK1	Q9BXM7	Melatonin	896
950	PKM	P14618	Melatonin	896
951	PKN2	Q16513	Melatonin	896
952	PLA2G2A	P14555	Melatonin	896
952	PLA2G2A	P14555	magnesium	5462224
953	PLA2G4A	P47712	5-Hydroxytryptophan	144
954	PLIN2	Q99541	GABA	119
954	PLIN2	Q99541	Melatonin	896
955	PMAIP1	Q13794	Melatonin	896
956	PNPO	Q9NVS9	Vitamin B6	1054
957	POMC	P01189	Melatonin	896
957	POMC	P01189	Melatonin	896
957	POMC	P01189	magnesium	5462224
957	POMC	P01189	Vitamin B6	1054
958	PORCN	Q9H237	Melatonin	896
959	POU5F1	Q01860	5-Hydroxytryptophan	144
959	POU5F1	Q01860	Melatonin	896
960	PPARA	Q07869	GABA	119
960	PPARA	Q07869	Melatonin	896
960	PPARA	Q07869	Vitamin B6	1054
961	PPARG	P37231	Melatonin	896
962	PPARGC1A	Q9UBK2	Melatonin	896
962	PPARGC1A	Q9UBK2	Vitamin B6	1054
963	PPAT	Q06203	magnesium	5462224
964	PPM1B	O75688	magnesium	5462224
965	PPP1R14B	Q96C90	Vitamin B6	1054
966	PPP2CA	P67775	magnesium	5462224
967	PPP3R1	P63098	magnesium	5462224
968	PRDX6	P30041	magnesium	5462224
969	PRKCD	Q05655	magnesium	5462224
970	PRKCE	Q02156	magnesium	5462224
971	PRKDC	P78527	Melatonin	896
972	PRKN	O60260	Melatonin	896
973	PRL	P01236	5-Hydroxytryptophan	144
973	PRL	P01236	GABA	119
973	PRL	P01236	Melatonin	896
973	PRL	P01236	magnesium	5462224
973	PRL	P01236	Vitamin B6	1054
973	PRL	P40424	magnesium	5462224
974	PRLR	P16471	magnesium	5462224
975	PRMT1	Q99873	Melatonin	896
976	PRNP	F7VJQ1	GABA	119
976	PRNP	F7VJQ1	Melatonin	896
977	PROM1	O43490	Melatonin	896
978	PSEN1	P49768	Melatonin	896
979	PSMB5	P28074	magnesium	5462224
980	PSMB9	P28065	magnesium	5462224
981	PSMC4	P43686	Melatonin	896
982	PSMD3	O43242	Melatonin	896
983	PTEN	P60484	GABA	119
983	PTEN	P60484	Melatonin	896
984	PTGS1	P23219	Vitamin B6	1054
985	PTGS2	P35354	Melatonin	896
985	PTGS2	P35354	Melatonin	896
985	PTGS2	P35354	Vitamin B6	1054
986	PTH	P01270	Vitamin B6	1054
987	PTK2	Q05397	magnesium	5462224
988	PTK6	Q13882	Melatonin	896
989	PTPRA	P18433	magnesium	5462224
989	PTPRA	P18433	L-Theanine	439378
990	PXN	P49023	magnesium	5462224
991	PYCARD	Q9ULZ3	Melatonin	896
992	PYGB	P11216	magnesium	5462224
993	RAB12	Q6IQ22	magnesium	5462224
994	RAB1B	Q9H0U4	magnesium	5462224
995	RAB5A	P20339	magnesium	5462224
996	RAB7A	P51149	Melatonin	896
996	RAB7A	P51149	magnesium	5462224
997	RAC1	P63000	magnesium	5462224
998	RAF1	P04049	Melatonin	896
999	RALBP1	Q15311	magnesium	5462224
1000	RARA	P10276	Melatonin	896
1001	RB1	P06400	magnesium	5462224
1002	RELA	Q04206	Melatonin	896
1003	RENBP	P51606	Melatonin	896
1004	RGN	Q15493	Melatonin	896
1005	RHOC	P08134	magnesium	5462224
1006	RIPK1	Q13546	Melatonin	896
1007	RIPK3	Q9Y572	Melatonin	896
1008	RORA	P35398	Melatonin	896
1009	RPL17	P18621	magnesium	5462224
1010	RPL19	P84098	Melatonin	896
1011	RPL23	P62829	GABA	119
1011	RPL23	P62829	Melatonin	896
1012	RPL3	P39023	Melatonin	896
1013	RPS19	P39019	Melatonin	896
1014	RPS6KA3	P51812	Melatonin	896
1015	RPS7	P62081	GABA	119
1015	RPS7	P62081	Melatonin	896
1016	RUNX2	Q13950	GABA	119
1016	RUNX2	Q13950	Melatonin	896
1017	RXRG	P48443	magnesium	5462224
1018	RYR2	Q92736	magnesium	5462224
1019	S100G	P29377	Melatonin	896
1020	SELENOM	Q8WWX9	Melatonin	896
1021	SELP	P16109	magnesium	5462224
1021	SELP	P49908	magnesium	5462224
1022	SERPINE1	P05121	magnesium	5462224
1023	SETDB1	Q15047	Melatonin	896
1024	SHC1	P29353	Melatonin	896
1024	SHC1	P29353	magnesium	5462224
1025	SHMT1	P34896	GABA	119
1025	SHMT1	P34896	Vitamin B6	1054
1026	SIGMAR1	Q99720	Melatonin	896
1027	SIRT1	Q96EB6	Melatonin	896
1028	SLC12A4	Q9UP95	magnesium	5462224
1029	SLC15A1	P46059	5-Hydroxytryptophan	144
1029	SLC15A1	P46059	L-Theanine	439378
1030	SLC18A2	Q05940	Melatonin	896
1031	SLC1A1	P43005	GABA	119
1031	SLC1A1	P43005	magnesium	5462224
1032	SLC22A2	O15244	Melatonin	896
1033	SLC2A4	P14672	Melatonin	896
1034	SLC6A1	P30531	GABA	119
1035	SLC6A11	P48066	GABA	119
1036	SLC6A12	P48065	GABA	119
1037	SLC6A13	Q9NSD5	GABA	119
1038	SLC6A2	P23975	Melatonin	896
1039	SLC6A3	Q01959	5-Hydroxytryptophan	144
1039	SLC6A3	Q01959	Melatonin	896
1039	SLC6A3	Q01959	Melatonin	896
1040	SLC6A4	P31645	5-Hydroxytryptophan	144
1040	SLC6A4	P31645	Melatonin	896
1041	SLC6A6	P31641	magnesium	5462224
1042	SLC8A1	P32418	magnesium	5462224
1043	SNAP23	O00161	magnesium	5462224
1044	SNCA	P37840	Melatonin	896
1045	SOCS3	O14543	magnesium	5462224
1046	SOD1	P00441	GABA	119
1046	SOD1	P00441	Melatonin	896
1046	SOD1	P00441	magnesium	5462224
1047	SOD2	P04179	GABA	119
1047	SOD2	P04179	Melatonin	896
1047	SOD2	P04179	magnesium	5462224
1047	SOD2	P04179	Vitamin B6	1054
1048	SPARC	P09486	magnesium	5462224
1049	SPHK1	Q9NYA1	Vitamin B6	1054
1050	SPP1	P10451	Melatonin	896
1050	SPP1	P10451	magnesium	5462224
1050	SPP1	Q9BX95	magnesium	5462224
1051	SQSTM1	Q13501	Melatonin	896
1052	SRD5A2	P31213	L-Theanine	439378
1053	SREBF1	P36956	Melatonin	896
1053	SREBF1	P36956	magnesium	5462224
1054	SRR	Q9GZT4	Vitamin B6	1054
1055	STAT1	P42224	Melatonin	896
1056	STAT3	P40763	GABA	119
1056	STAT3	P40763	Melatonin	896
1057	STAT4	Q14765	Melatonin	896
1058	STAT5	P42229	Melatonin	896
1059	STAT6	P42226	GABA	119
1059	STAT6	P42226	Melatonin	896
1060	STS	P08842	Melatonin	896
1061	SULT1A1	P50225	GABA	119
1061	SULT1A1	P50225	Melatonin	896
1062	SULT1A3	P0DMM9	Melatonin	896
1063	SYN2	Q92777	GABA	119
1064	SYP	P08247	Melatonin	896
1065	SYT13	Q7L8C5	GABA	119
1066	SYT5	O00445	Melatonin	896
1067	TAC1	P20366	GABA	119
1068	TACC2	O95359	GABA	119
1069	TACR1	P25103	5-Hydroxytryptophan	144
1070	TAF3	Q5VWG9	GABA	119
1071	TAGLN2	P37802	GABA	119
1072	TAL	P37837	GABA	119
1073	TAOK3	Q9H2K8	GABA	119
1074	TAPT1	Q6NXT6	GABA	119
1075	TAT	P17735	GABA	119
1076	TBC1D2B	Q9UPU7	GABA	119
1077	TBC1D31	Q96DN5	GABA	119
1078	TBC1D8	O95759	GABA	119
1079	TBCEL	Q5QJ74	GABA	119
1080	TBL1X	O60907	GABA	119
1081	TBL1XR1	Q9BZK7	GABA	119
1082	TBX3	O15119	GABA	119
1083	TCTA	P57738	GABA	119
1084	TDO2	P48775	Melatonin	896
1085	TDRD7	Q8NHU6	GABA	119
1086	TEAD1	P28347	GABA	119
1087	TERT	O14746	GABA	119
1088	TF	P02787	Melatonin	896
1089	TFAM	Q00059	Melatonin	896
1090	TFF1	P04155	Melatonin	896
1091	TFRC	P02786	Melatonin	896
1091	TFRC	P02786	magnesium	5462224
1092	TGFB1	P01137	GABA	119
1092	TGFB1	P01137	Melatonin	896
1092	TGFB1	P01137	Vitamin B6	1054
1093	TGIF1	Q15583	GABA	119
1094	TGM2	P21980	GABA	119
1095	TH	P07101	5-Hydroxytryptophan	144
1095	TH	P07101	GABA	119
1095	TH	P07101	Melatonin	896
1095	TH	P07101	Vitamin B6	1054
1095	TH	P07101	L-Theanine	439378
1096	THBD	P07204	GABA	119
1097	THBS1	P07996	magnesium	5462224
1098	TIFA	Q96CG3	GABA	119
1099	TIMP	P01033	GABA	119
1100	TIMP2	P16035	Melatonin	896
1101	TIP60	Q92993	GABA	119
1102	TIPARP	Q7Z3E1	GABA	119
1103	TJP1	Q07157	Melatonin	896
1104	TJP3	O95049	GABA	119
1105	TKT	P29401	GABA	119
1106	TLE4	Q04727	magnesium	5462224
1107	TLE5	Q08117	magnesium	5462224
1108	TLK2	Q86UE8	GABA	119
1109	TLR4	O00206	Melatonin	896
1110	TLR7	Q9NYK1	Melatonin	896
1111	TLR9	Q9NR96	Melatonin	896
1112	TM4SF4	P48230	GABA	119
1113	TMCC3	Q9ULS5	GABA	119
1114	TMED2	Q15363	magnesium	5462224
1115	TMED5	Q9Y3A6	GABA	119
1116	TMEM100	Q9NV29	GABA	119
1117	TMEM120A	Q9BXJ8	GABA	119
1118	TMEM25	Q86YD3	GABA	119
1119	TMEM62	Q0P6H9	GABA	119
1120	TMEM87B	Q96K49	GABA	119
1121	TMEM98	Q9Y2Y6	GABA	119
1122	TMLHE	Q9NVH6	GABA	119
1123	TMPRSS11D	O60235	5-Hydroxytryptophan	144
1124	TNF	P01375	GABA	119
1124	TNF	P01375	Melatonin	896
1124	TNF	P01375	magnesium	5462224
1124	TNF	P01375	Vitamin B6	1054
1125	TNFAIP3	P21580	Melatonin	896
1126	TNFAIP6	P98066	magnesium	5462224
1127	TNFAIP8L1	Q8WVP5	GABA	119
1128	TNFRSF1A	P19438	magnesium	5462224
1129	TNFRSF1B	P20333	GABA	119
1129	TNFRSF1B	P20333	Melatonin	896
1130	TNS1	Q9HBL0	GABA	119
1131	TOX	O94900	GABA	119
1132	TP53	P04637	Melatonin	896
1132	TP53	P04637	magnesium	5462224
1133	TP53BP1	Q12888	Vitamin B6	1054
1134	TPH1	P17752	5-Hydroxytryptophan	144
1135	TPH2	Q8IWU9	5-Hydroxytryptophan	144
1135	TPH2	Q8IWU9	Melatonin	896
1136	TPMT	P51580	GABA	119
1137	TRADD	Q15628	Melatonin	896
1138	TRAPPC2	P0DI81	GABA	119
1139	TRAPPC6A	O75865	Melatonin	896
1140	TRAPPC8	Q9Y2L5	GABA	119
1141	TRIM21	P19474	GABA	119
1142	TRIM26	Q12899	GABA	119
1143	TRP	P62380	GABA	119
1144	TRPA1	O75762	Melatonin	896
1145	TRPM7	Q96QT4	magnesium	5462224
1146	TRPV1	Q8NER1	5-Hydroxytryptophan	144
1146	TRPV1	Q8NER1	Melatonin	896
1146	TRPV1	Q8NER1	Melatonin	896
1147	TSC22D1	Q15714	GABA	119
1148	TSHB	P01222	Melatonin	896
1149	TSHZ1	Q6ZSZ6	GABA	119
1150	TSLP	Q969D9	Melatonin	896
1151	TSPAN31	Q12999	GABA	119
1152	TSPAN33	Q86UF1	GABA	119
1153	TSPAN4	O14817	GABA	119
1154	TSPAN8	P19075	magnesium	5462224
1155	TTK	P33981	Melatonin	896
1156	TUBA1A	Q71U36	magnesium	5462224
1157	TUBA4A	P68366	GABA	119
1158	TUBB5	P04350	GABA	119
1158	TUBB5	P04350	Melatonin	896
1159	TUBGCP4	Q9UGJ1	GABA	119
1160	TUT4	Q5TAX3	GABA	119
1161	TWIST1	Q15672	Melatonin	896
1162	TXNDC5	Q8NBS9	GABA	119
1163	TXNIP	Q9H3M7	Melatonin	896
1164	TXNRD1	Q16881	GABA	119
1164	TXNRD1	Q16881	magnesium	5462224
1165	TXNRD3	Q86VQ6	Melatonin	896
1166	TYMP	P19971	Melatonin	896
1167	TYMS	P04818	Melatonin	896
1168	UBA2	Q9UBT2	GABA	119
1169	UBB	P0CG47	Melatonin	896
1170	UBE3A	Q05086	GABA	119
1171	UCP2	P55851	GABA	119
1172	UGALT	P78381	GABA	119
1173	UGCG	Q16739	magnesium	5462224
1174	UGDH	O60701	GABA	119
1175	UGGT	Q9NYU2	GABA	119
1176	UGP2	Q16851	GABA	119
1177	UGT1A6	P19224	Melatonin	896
1178	UGT2A3	Q6UWM9	GABA	119
1179	UMPS	P11172	GABA	119
1180	UNR	O75534	GABA	119
1181	UP	Q16831	GABA	119
1182	UPF3B	Q9BZI7	GABA	119
1183	UQCRFS1	P47985	magnesium	5462224
1184	UROD	P06132	magnesium	5462224
1185	USP14	P54578	GABA	119
1186	USP53	Q70EK8	GABA	119
1187	VAMP5	O95183	Melatonin	896
1188	VAV2	P52735	magnesium	5462224
1189	VCAM1	P19320	5-Hydroxytryptophan	144
1189	VCAM1	P19320	GABA	119
1189	VCAM1	P19320	magnesium	5462224
1190	VCL	P18206	magnesium	5462224
1191	VDAC1	P21796	magnesium	5462224
1192	VDR	P11473	magnesium	5462224
1193	VEGFA	P15692	Melatonin	896
1193	VEGFA	P15692	magnesium	5462224
1194	VPS36	Q86VN1	GABA	119
1195	VPS45	Q9NRW7	Melatonin	896
1196	WDR43	Q15061	GABA	119
1197	WNT3	P56703	Melatonin	896
1198	WNT3A	P56704	Melatonin	896
1199	WSB2	Q9NYS7	GABA	119
1200	WWC1	Q8IX03	GABA	119
1201	XBP1	P17861	Melatonin	896
1202	YAP1	P46937	Melatonin	896
1203	YPEL3	P61236	GABA	119
1204	YWHAB	P31946	Melatonin	896
1205	YY1	P25490	GABA	119
1205	YY1	P25490	Melatonin	896
1206	ZBTB16	Q05516	GABA	119
1207	ZBTB18	Q99592	GABA	119
1208	ZBTB21	Q9ULJ3	GABA	119
1209	ZBTB33	Q86T24	GABA	119
1210	ZBTB4	Q9P1Z0	GABA	119
1211	ZEB1	P37275	magnesium	5462224
1212	ZFP260	Q3ZCT1	GABA	119
1213	ZFP36	P16415	magnesium	5462224
1214	ZFP36L2	P47974	GABA	119
1214	ZFP36L2	P47974	Melatonin	896
1215	ZFYVE1	Q9HBF4	GABA	119
1216	ZFYVE19	Q96K21	GABA	119
1217	ZFYVE21	Q9BQ24	GABA	119
1218	ZKSCAN1	P17029	GABA	119
1219	ZP2	Q05996	Melatonin	896

## Sheet: Table S2
Supplementary Table S2 GO function analysis of 249 potential targets
Category	GO_NO.	Term	Count	Gene ratio	PValue	Genes	List Total	Pop Hits	Pop Total	Fold Enrichment	Bonferroni	Benjamini	FDR
GOTERM_BP_DIRECT	GO:0009410	response to xenobiotic stimulus	46	18.8525	3.54427e-37	GRIA1, BECN1, CDKN1A, ABCB1, MAOB, HTR2A, ENO2, PTGS2, SLC6A2, TNF, SLC6A3, RELA, SLC6A4, CCND1, CASP3, HMOX1, BAK1, DRD1, DRD2, DRD3, ATG5, SNCA, IL10, SREBF1, JUN, HSP90AA1, TGFB1, ACE, GPX1, GAD2, FOS, SOD2, GABRG3, SOD1, TJP1, COL1A1, GAL, CREB1, ADORA2A, CDK4, CAT, BCL2, CTNNB1, PPARG, CALR, TP53	243	277	19453	13.2941	1.27098e-33	1.27098e-33	1.09872e-33
GOTERM_BP_DIRECT	GO:0010628	positive regulation of gene expression	51	20.9016	3.70238e-30	APP, GSK3B, TNF, SLC6A4, YY1, GJA1, AKT1, CASR, FSHB, PAWR, POU5F1, IL1A, AR, IFNG, IL1B, PPARG, AVP, TLR4, TP53, GRIA1, PRKN, CRP, SLC22A2, NR1I2, PSEN1, HIF1A, RELA, INS, MAPK9, MAPK8, MAPK1, DRD1, PPARGC1A, MAPK3, EGR1, NTRK2, TGFB1, CDKN2A, NOS3, STAT3, IGF1, MAPK14, NR0B2, MTOR, VEGFA, IL4, IL6, ID3, CTNNB1, CALR, NFE2L2	243	519	19453	7.86653	1.32767e-26	6.63837e-27	5.73869e-27
GOTERM_BP_DIRECT	GO:0007268	chemical synaptic transmission	36	14.7541	2.81986e-26	GABRB3, GRIA1, GABRB2, CACNA1A, HTR2C, GRIK2, HTR2A, SLC6A1, SLC6A2, HRH1, GRM5, GRM4, PENK, MAPK1, MBP, TAC1, HCRT, GABRD, SLC18A2, DRD5, SNCA, GABRA1, HOMER1, GAD1, HTR1D, HTR1A, GAD2, HTR3A, GABRG3, GRIN2B, GABRG2, HCRTR2, GRIN1, MTNR1B, CRH, CTNNB1	243	257	19453	11.2137	1.0112e-22	3.37067e-23	2.91385e-23
GOTERM_BP_DIRECT	GO:0007623	circadian rhythm	22	9.01639	1.25217e-23	SREBF1, NTRK2, GSK3B, TPH2, DDC, TPH1, NOS2, HOMER1, ADIPOQ, NR0B2, TNF, SLC6A4, PER2, PER1, MTNR1A, CREB1, AANAT, LEP, CRY2, CRY1, CLOCK, BMAL1	243	71	19453	24.8053	4.49028e-20	1.12257e-20	9.70432e-21
GOTERM_BP_DIRECT	GO:0043065	positive regulation of apoptotic process	37	15.1639	2.34497e-23	APP, PSEN1, PTGS2, TNF, CASP9, MAPK8, CASP8, CASP6, CNR1, CASP3, CYP1B1, HMOX1, BAK1, DNM1L, ATG7, TGM2, SNCA, JUN, TGFB1, ACE, CDKN2A, IGFBP3, PAWR, MMP9, SIRT1, SOD1, IL6, GAL, BCL2, BAX, ID3, CTNNB1, FAS, PPARG, SQSTM1, TP53, BCL2L1	243	336	19453	8.81541	8.40907e-20	1.68181e-20	1.45388e-20
GOTERM_BP_DIRECT	GO:0045471	response to ethanol	25	10.2459	4.68688e-23	MAOB, TNF, SLC6A3, CASP8, CCND1, CNR1, PENK, BAK1, SREBF1, G6PD, GABBR1, VCAM1, ADIPOQ, FOS, GRIN2B, NR0B2, IL2, GRIN1, SOD1, TJP1, TH, LEP, CAT, CYP2E1, AVP	243	113	19453	17.711	1.68072e-19	2.80119e-20	2.42156e-20
GOTERM_BP_DIRECT	GO:0032355	response to estradiol	24	9.83607	6.93402e-23	GRIA1, TGFB1, GPX1, STAT3, OXT, SLC6A1, ENO2, PTGS2, CYP19A1, AGT, SLC6A4, CASP9, COL1A1, GH1, CASP8, TH, CCND1, CASP3, LEP, CAT, PENK, CYP1B1, CTNNB1, CALR	243	101	19453	19.0226	2.48654e-19	3.5522e-20	3.07078e-20
GOTERM_BP_DIRECT	GO:0043524	negative regulation of neuron apoptotic process	27	11.0656	1.57256e-21	PRKN, GABRB2, GRN, BTG2, CEBPB, GRIK2, PSEN1, HIF1A, CCND1, CCL2, HMOX1, PPARGC1A, SNCA, IL10, NTRK2, JUN, BDNF, SOD2, SIRT1, SOD1, PINK1, ADORA2A, MTNR1B, BCL2, BAX, NES, BCL2L1	243	163	19453	13.2604	5.6392e-18	7.049e-19	6.09367e-19
GOTERM_BP_DIRECT	GO:0001666	response to hypoxia	27	11.0656	1.17672e-20	BECN1, ALAS2, ITPR1, HIF1A, TNF, SLC6A4, CASP9, CASP3, PENK, ADORA1, HMOX1, NOS1, DRD2, EGR1, CREBBP, TGFB1, ACE, VCAM1, NOS2, ADIPOQ, SOD2, VEGFA, IL1A, TH, LEP, CAT, CYP1A1	243	176	19453	12.2809	4.21972e-17	4.68858e-18	4.05315e-18
GOTERM_BP_DIRECT	GO:0043066	negative regulation of apoptotic process	41	16.8033	5.85376e-20	BECN1, GSK3B, CDKN1A, GSTP1, PSEN1, AIF1, TNF, RELA, MAPK8, GRK5, CASP3, ADORA1, AKT1, DRD3, ATG5, TGM2, SNCA, IL10, PRNP, NR1H4, IGF1, SOD2, MMP9, SIRT1, IL2, MTOR, NFKB1, VEGFA, TJP1, IL4, IL6, CREB1, LEP, CAT, ALB, BCL2, CTNNB1, FAS, AVP, TP53, BCL2L1	243	540	19453	6.07814	2.09916e-16	2.09916e-17	1.81467e-17
GOTERM_BP_DIRECT	GO:0010629	negative regulation of gene expression	32	13.1148	5.62145e-19	PRKN, APP, GSK3B, CDKN1A, PSEN1, AIF1, HIF1A, TNF, INS, YY1, GJA1, AKT1, BAK1, TGFB1, ACE, SETDB1, NOS2, STAT3, PAWR, IGF1, NR0B2, SIRT1, POU5F1, NFKB1, AGT, VEGFA, PINK1, IFNG, ID3, CTNNB1, PPARG, MAPT	243	319	19453	8.03044	2.01585e-15	1.83259e-16	1.58423e-16
GOTERM_BP_DIRECT	GO:0045944	positive regulation of transcription from RNA polymerase II promoter	58	23.7705	1.8344e-18	APP, UBE3A, NR3C1, TNF, YY1, AKT1, NOS1, JUNB, IL10, SREBF1, PARP1, FSHB, FOS, SIRT1, POU5F1, TNFRSF1A, IL1A, AR, GAL, CREB1, IL1B, DDIT3, PPARG, SQSTM1, TLR4, CLOCK, TP53, PRKN, CEBPB, NR1I2, HIF1A, RELA, HIVEP1, DRD2, PPARGC1A, DRD3, MAPK3, EGR1, JUN, CREBBP, TGFB1, CDKN2A, STAT3, NR1H4, IGF1, MAPK14, NFKB1, IL2, GRIN1, VEGFA, POMC, IL4, CXCL10, PER1, IL6, CTNNB1, BMAL1, NFE2L2	243	1232	19453	3.76875	6.57814e-15	5.48178e-16	4.73885e-16
GOTERM_BP_DIRECT	GO:0032496	response to lipopolysaccharide	22	9.01639	1.80495e-16	CEBPB, ACE, VCAM1, MAOB, NOS2, NOS3, FOS, OPRM1, PTGS2, SOD2, CASP9, TJP1, CASP8, TH, CNR1, IL1B, CASP3, PENK, CYP1A1, NOS1, TLR4, SNCA	243	149	19453	11.82	7.96252e-13	4.9789e-14	4.30412e-14
GOTERM_BP_DIRECT	GO:1901216	positive regulation of neuron death	14	5.7377	3.31306e-16	EGR1, GSK3B, PRNP, APP, PARP1, FOS, GRIN2B, CASP8, IFNG, ADORA1, MAPT, FCGR2B, TAC1, SNCA	243	37	19453	30.2905	1.19438e-12	8.48616e-14	7.33605e-14
GOTERM_BP_DIRECT	GO:0043525	positive regulation of neuron apoptotic process	16	6.55738	9.14388e-16	PRNP, APP, GRN, GRIK5, GRIK2, HTR2A, NR3C1, TNF, BACE1, CASP9, CASP8, CASP3, DDIT3, BAX, CTNNB1, TP53	243	62	19453	20.659	3.18501e-12	2.186e-13	1.88973e-13
GOTERM_BP_DIRECT	GO:0007568	aging	21	8.60656	2.0465e-15	IL10, SREBF1, BECN1, TGFB1, ACE, VCAM1, GPX1, FOS, HTR2A, PTGS2, SLC6A3, AGT, SOD1, CASP9, CNR1, CAT, PENK, CYP1A1, MBP, BAK1, NFE2L2	243	147	19453	11.4362	7.16627e-12	4.58671e-13	3.96509e-13
GOTERM_BP_DIRECT	GO:1902895	positive regulation of pri-miRNA transcription from RNA polymerase II promoter	15	6.14754	2.31954e-15	IL10, SREBF1, EGR1, JUN, TGFB1, STAT3, FOS, PRL, NR3C1, HIF1A, TNF, RELA, AR, PPARG, TP53	243	53	19453	22.6567	8.36065e-12	4.89287e-13	4.22976e-13
GOTERM_BP_DIRECT	GO:0006954	inflammatory response	32	13.1148	4.3912e-15	CRP, CEBPB, PTGS2, AIF1, TNF, RELA, HK1, HRH1, ADORA1, CCL2, AKT1, TAC1, TGFB1, VCAM1, NOS2, STAT3, NR1H4, FOS, MTOR, NFKB1, TNFRSF1A, IL1A, CXCL10, IL6, GAL, ADORA2A, FASN, IL1B, CRH, FCGR2B, TLR4, NFE2L2	243	436	19453	5.87549	1.5925e-11	8.74824e-13	7.56262e-13
GOTERM_BP_DIRECT	GO:1904646	cellular response to beta-amyloid	14	5.7377	8.7275e-15	GSK3B, PRNP, APP, VCAM1, PARP1, CACNA1A, IGF1, PSEN1, TNF, BACE1, GRM5, GJA1, FCGR2B, TLR4	243	46	19453	24.3641	3.1452e-11	1.6472e-12	1.42396e-12
GOTERM_BP_DIRECT	GO:0006915	apoptotic process	37	15.1639	1.14415e-14	APP, BECN1, NCF1, PSEN1, NR3C1, CASP9, CASP8, GRK5, CASP6, CASP3, CASP1, MAPK1, BAK1, ATG5, MAPK3, CASR, PARP1, CDKN2A, IGFBP3, PRKCD, PAWR, MAPK14, MMP9, NFKB1, TNFRSF1A, SOD1, IL1A, IFNG, ADORA2A, IL1B, BCL2, BAX, FAS, CYCS, SQSTM1, TP53, BCL2L1	243	619	19453	4.7851	4.1007e-11	2.05146e-12	1.77343e-12
GOTERM_BP_DIRECT	GO:0045893	positive regulation of transcription, DNA-templated	39	15.9836	5.92307e-14	CEBPB, NCF1, NR1I2, PSEN1, HIF1A, TNF, RELA, ACTB, YY1, AKT1, NOS1, PPARGC1A, IL10, KCNH2, EGR1, JUN, CREBBP, TGFB1, CDKN2A, STAT3, NR1H4, IGF1, FOS, NR0B2, NFKB1, AGT, PER2, IL4, COL1A1, AR, IL6, CREB1, IL1B, DDIT3, CTNNB1, PPARG, BMAL1, CLOCK, TP53	243	728	19453	4.28858	2.12599e-10	9.77682e-12	8.4518e-12
GOTERM_BP_DIRECT	GO:0035094	response to nicotine	13	5.32787	5.99805e-14	GABBR1, VCAM1, GPX1, HOMER1, SLC6A3, CNR1, CASP3, PENK, BCL2, HMOX1, MAPK1, AVP, DRD2	243	41	19453	25.3828	2.14988e-10	9.77682e-12	8.4518e-12
GOTERM_BP_DIRECT	GO:0001934	positive regulation of protein phosphorylation	23	9.42623	9.49221e-14	NTRK2, APP, CDKN1A, HSP90AA1, TGFB1, FMR1, LRRK2, ADIPOQ, PSEN1, AIF1, SIRT1, TNF, MMP9, VEGFA, PINK1, IFNG, CCND1, IL1B, LEP, FAS, AKT1, SQSTM1, MAPK3	243	226	19453	8.14704	3.40398e-10	1.47996e-11	1.27939e-11
GOTERM_BP_DIRECT	GO:0007613	memory	16	6.55738	2.88583e-13	APP, CEBPB, BDNF, OXT, ITPR3, HTR2A, PSEN1, SLC6A1, PTGS2, SLC6A4, HRH1, CREB1, TH, CNR1, MAPT, DRD1	243	89	19453	14.3916	1.03473e-09	4.3119e-11	3.72752e-11
GOTERM_BP_DIRECT	GO:0008284	positive regulation of cell proliferation	33	13.5246	3.04652e-13	IRS1, HTR2A, PRL, AIF1, RELA, ACTB, INS, GRK5, AKT1, DRD3, NTRK2, CASR, TGFB1, FSHB, HTR1A, IGF1, SIRT1, IL2, VEGFA, TJP1, IL4, CXCL10, AR, IL6, IFNG, CDK4, IL1B, LEP, BCL2, AVP, CALR, FGFR3, BCL2L1	243	545	19453	4.84728	1.09246e-09	4.36993e-11	3.77768e-11
GOTERM_BP_DIRECT	GO:0071276	cellular response to cadmium ion	12	4.91803	4.019e-13	MAPK9, JUN, MAPK8, NCF1, CYP1A2, HMOX1, MAPK1, AKT1, FOS, MMP9, SOD1, MAPK3	243	36	19453	26.6845	1.44122e-09	5.54313e-11	4.79188e-11
GOTERM_BP_DIRECT	GO:0032868	response to insulin	15	6.14754	5.05747e-13	IL10, EGR1, IRS1, FOS, MAPK14, SIRT1, MTOR, RELA, COL1A1, GAL, AANAT, LEP, CRY2, CAT, CRY1	243	76	19453	15.8	1.81346e-09	6.71707e-11	5.80672e-11
GOTERM_BP_DIRECT	GO:0014823	response to activity	13	5.32787	8.35829e-13	IL10, TPH2, ADIPOQ, OXT, FOS, SOD2, TNF, IL6, TH, LEP, CRY2, CAT, CRY1	243	50	19453	20.8139	2.99709e-09	1.07046e-10	9.25382e-11
GOTERM_BP_DIRECT	GO:0000122	negative regulation of transcription from RNA polymerase II promoter	44	18.0328	1.39937e-12	PRKN, APP, BTG2, CEBPB, NR1I2, PSEN1, NR3C1, TNF, RELA, YY1, CCND1, HIVEP1, DRD3, SNCA, SREBF1, EGR1, JUN, CREBBP, TGFB1, PARP1, STAT3, NR1H4, PAWR, NR0B2, SIRT1, POU5F1, NFKB1, VEGFA, PER2, IL4, PER1, AR, PER3, IFNG, LEP, DDIT3, CRY2, CRY1, ID3, CTNNB1, PPARG, CALR, SQSTM1, TP53	243	1016	19453	3.46688	5.01798e-09	1.73039e-10	1.49588e-10
GOTERM_BP_DIRECT	GO:0007165	signal transduction	50	20.4918	2.57808e-12	GABRB3, GABRB2, GSK3B, IRS1, LRRK2, OXT, NR3C1, NR3C2, GJA1, ADORA1, PDE4B, CASP1, AKT1, IL10, ADIPOQ, PRKCD, HTR3A, GABRG3, GABRG2, TNFRSF1A, AR, CREB1, IL1B, CRH, PPARG, AVP, CLOCK, GRIA1, GRN, LHB, NR1I2, ITPR1, HIF1A, MAPK8, GRK5, GRK6, PENK, CCL2, MAPK1, GABRD, GABRA1, CREBBP, STAT3, IGF1, MAPK14, POMC, CXCL10, CDK4, FAS, FCGR2B	243	1307	19453	3.06249	9.24488e-09	3.08166e-10	2.66401e-10
GOTERM_BP_DIRECT	GO:0060079	excitatory postsynaptic potential	14	5.7377	3.79586e-12	GSK3B, GRIK5, LRRK2, HTR3A, GRIK2, OPRM1, GRIN2B, GRIN1, ADORA2A, ADORA1, AKT1, HCRT, DRD2, SNCA	243	71	19453	15.7852	1.36119e-08	4.25374e-10	3.67724e-10
GOTERM_BP_DIRECT	GO:0032922	circadian regulation of gene expression	14	5.7377	3.79586e-12	EGR1, NR0B2, SIRT1, PER2, PER1, PER3, CRY2, CRY1, ID3, DRD2, CLOCK, PPARGC1A, DRD3, BMAL1	243	71	19453	15.7852	1.36119e-08	4.25374e-10	3.67724e-10
GOTERM_BP_DIRECT	GO:0071222	cellular response to lipopolysaccharide	20	8.19672	6.31725e-12	IL10, CEBPB, NOS2, GSTP1, NR1H4, MAPK14, TNF, MMP9, RELA, NFKB1, IL1A, CXCL10, IL6, MAPK8, CDK4, IL1B, CASP1, PDE4B, CCL2, TLR4	243	198	19453	8.08621	2.26538e-08	6.86474e-10	5.93438e-10
GOTERM_BP_DIRECT	GO:0042311	vasodilation	12	4.91803	7.99815e-12	NPPB, CASR, GPX1, ADORA2A, NOS3, ADORA1, DRD1, NOS1, TNF, AGT, ATG5, INS	243	46	19453	20.8835	2.86814e-08	8.4357e-10	7.29243e-10
GOTERM_BP_DIRECT	GO:0033138	positive regulation of peptidyl-serine phosphorylation	15	6.14754	9.05296e-12	NTRK2, APP, HSP90AA1, TGFB1, BDNF, PTGS2, TNF, VEGFA, IL6, PINK1, BCL2, AKT1, AVP, NOS1, SNCA	243	93	19453	12.9119	3.2464e-08	9.27541e-10	8.01834e-10
GOTERM_BP_DIRECT	GO:0045429	positive regulation of nitric oxide biosynthetic process	12	4.91803	1.03285e-11	APP, HSP90AA1, IFNG, IL1B, AKT1, OPRM1, SOD2, PTGS2, TNF, AIF1, TLR4, AGT	243	47	19453	20.4392	3.70381e-08	1.02883e-09	8.89398e-10
GOTERM_BP_DIRECT	GO:0071260	cellular response to mechanical stimulus	14	5.7377	1.33378e-11	TGFB1, PTGS2, NFKB1, AGT, TNFRSF1A, COL1A1, MAPK8, CASP8, IL1B, CASP1, FAS, BAK1, TLR4, MAPK3	243	78	19453	14.3686	4.78293e-08	1.29268e-09	1.11749e-09
GOTERM_BP_DIRECT	GO:0042220	response to cocaine	11	4.5082	1.91264e-11	GRIA1, HSP90AA1, CNR1, UBE3A, OXT, OPRM1, SLC6A1, DRD2, DRD3, SLC6A3, DRD5	243	37	19453	23.7997	6.85872e-08	1.80492e-09	1.56031e-09
GOTERM_BP_DIRECT	GO:0048511	rhythmic process	14	5.7377	2.19705e-11	EGR1, GSK3B, CREBBP, UBE3A, MTOR, PER2, MAPK9, PER1, MAPK8, CRY2, PPARG, DNM1L, ATG7, TP53	243	81	19453	13.8364	7.87863e-08	2.02016e-09	1.74637e-09
GOTERM_BP_DIRECT	GO:0051402	neuron apoptotic process	14	5.7377	2.58245e-11	APP, GPX1, GRIK2, PSEN1, HIF1A, CASP9, CASP3, BCL2, BAX, NES, PPARGC1A, TP53, BCL2L1, SNCA	243	82	19453	13.6677	9.26065e-08	2.31517e-09	2.0014e-09
GOTERM_BP_DIRECT	GO:0042752	regulation of circadian rhythm	13	5.32787	2.84374e-11	GSK3B, UBE3A, MTOR, PER2, MAPK9, PER1, MAPK8, CRY2, CRY1, PPARG, ATG7, CLOCK, PPARGC1A	243	66	19453	15.7681	1.01976e-07	2.48723e-09	2.15014e-09
GOTERM_BP_DIRECT	GO:0034614	cellular response to reactive oxygen species	12	4.91803	4.23301e-11	MAPK9, JUN, MAPK8, NCF1, LRRK2, MAPK1, AKT1, FOS, MAPT, SQSTM1, MMP9, MAPK3	243	53	19453	18.1253	1.51796e-07	3.61418e-09	3.12436e-09
GOTERM_BP_DIRECT	GO:0001659	temperature homeostasis	9	3.68852	1.40594e-10	GPX1, STAT3, ADORA1, DRD1, HTR2A, HCRT, DRD2, PPARGC1A, SQSTM1	243	22	19453	32.7492	5.0417e-07	1.17249e-08	1.01358e-08
GOTERM_BP_DIRECT	GO:0008285	negative regulation of cell proliferation	27	11.0656	1.50896e-10	APP, BECN1, CDKN1A, BTG2, PTGS2, ADORA1, CYP1B1, BAK1, DRD2, IL10, JUN, GABBR1, TGFB1, CDKN2A, NOS3, DUSP1, IGFBP3, STAT3, OPRM1, SOD2, IL1A, AR, IL6, ADORA2A, IL1B, CTNNB1, TP53	243	462	19453	4.67845	5.41114e-07	1.22981e-08	1.06313e-08
GOTERM_BP_DIRECT	GO:0042542	response to hydrogen peroxide	11	4.5082	1.60553e-10	COL1A1, GPX1, CASP3, CAT, BCL2, HMOX1, UBE3A, BAK1, SOD2, SIRT1, SOD1	243	45	19453	19.5686	5.75741e-07	1.27943e-08	1.10603e-08
GOTERM_BP_DIRECT	GO:0007200	phospholipase C-activating G-protein coupled receptor signaling pathway	14	5.7377	1.75123e-10	CASR, HTR2C, HTR2A, OPRM1, HCRTR2, AGT, GRM5, HRH1, P2RY2, DRD1, HCRT, DRD2, DRD3, TGM2	243	95	19453	11.7974	6.27993e-07	1.3652e-08	1.18018e-08
GOTERM_BP_DIRECT	GO:0050796	regulation of insulin secretion	11	4.5082	2.02929e-10	PER2, IL6, IFNG, NOS2, MTNR1B, CNR1, LEP, IL1B, TNF, BMAL1, CLOCK	243	46	19453	19.1432	7.27702e-07	1.5483e-08	1.33847e-08
GOTERM_BP_DIRECT	GO:0034599	cellular response to oxidative stress	14	5.7377	2.28816e-10	PRKN, G6PD, GPX1, PARP1, LRRK2, ATP2A2, SOD2, AIF1, PINK1, MAPK8, PENK, PPARGC1A, NFE2L2, SNCA	243	97	19453	11.5541	8.20534e-07	1.70945e-08	1.47777e-08
GOTERM_BP_DIRECT	GO:0014068	positive regulation of phosphatidylinositol 3-kinase signaling	13	5.32787	2.56512e-10	BECN1, NTRK2, NCF1, UBE3A, IGF1, SIRT1, TNF, AGT, INS, VEGFA, GH1, LEP, CAT	243	79	19453	13.1734	9.1985e-07	1.87725e-08	1.62283e-08
GOTERM_BP_DIRECT	GO:0097192	extrinsic apoptotic signaling pathway in absence of ligand	10	4.09836	3.27641e-10	IL4, IL1A, GSK3B, IL1B, BCL2, FAS, BAX, BAK1, IL2, BCL2L1	243	35	19453	22.8724	1.17492e-06	2.34984e-08	2.03137e-08
GOTERM_BP_DIRECT	GO:0009636	response to toxic substance	13	5.32787	3.46577e-10	CDKN1A, DDC, MAOB, FOS, SLC6A1, SLC6A4, PENK, BCL2, BAX, CYP1B1, MBP, DRD2, SLC18A2	243	81	19453	12.8481	1.24283e-06	2.43691e-08	2.10665e-08
GOTERM_BP_DIRECT	GO:0006979	response to oxidative stress	15	6.14754	5.25787e-10	PRKN, PRNP, APP, GPX1, LRRK2, PSEN1, PTGS2, SIRT1, PINK1, MAPK8, CAT, AKT1, HMOX1, TP53, NFE2L2	243	125	19453	9.60642	1.88547e-06	3.62591e-08	3.1345e-08
GOTERM_BP_DIRECT	GO:0032755	positive regulation of interleukin-6 production	14	5.7377	6.27736e-10	APP, TGFB1, NOS2, STAT3, AIF1, TNF, RELA, IL1A, IL6, IFNG, IL1B, LEP, MBP, TLR4	243	105	19453	10.6738	2.25106e-06	4.24728e-08	3.67166e-08
GOTERM_BP_DIRECT	GO:0010332	response to gamma radiation	9	3.68852	1.28128e-09	IL1A, CXCL10, GPX1, PARP1, BCL2, BAX, BAK1, SOD2, TP53	243	28	19453	25.7315	4.59465e-06	8.50864e-08	7.35549e-08
GOTERM_BP_DIRECT	GO:0051897	positive regulation of protein kinase B signaling	17	6.96721	1.43206e-09	BECN1, NTRK2, APP, HSP90AA1, TGFB1, GPX1, NCF1, IGF1, SIRT1, TNF, MTOR, AGT, INS, VEGFA, GH1, PINK1, LEP	243	185	19453	7.35627	5.13536e-06	9.33704e-08	8.07162e-08
GOTERM_BP_DIRECT	GO:0050729	positive regulation of inflammatory response	14	5.7377	1.76497e-09	APP, CEBPB, TGFB1, ACE, TNF, IL2, AGT, TNFRSF1A, IFNG, IL1B, CASP1, CLOCK, TLR4, SNCA	243	114	19453	9.83113	6.32916e-06	1.13021e-07	9.77037e-08
GOTERM_BP_DIRECT	GO:0031663	lipopolysaccharide-mediated signaling pathway	10	4.09836	1.91812e-09	TGFB1, NOS3, IL1B, MAPK1, CCL2, AKT1, MAPK14, TNF, TLR4, MAPK3	243	42	19453	19.0604	6.87836e-06	1.20673e-07	1.04319e-07
GOTERM_BP_DIRECT	GO:0032930	positive regulation of superoxide anion generation	8	3.27869	2.85551e-09	CRP, APP, TGFB1, GSTP1, PRKCD, MAPT, AGT, SOD1	243	20	19453	32.0214	1.02398e-05	1.76549e-07	1.52622e-07
GOTERM_BP_DIRECT	GO:0045776	negative regulation of blood pressure	9	3.68852	3.14898e-09	NOS2, CNR1, NOS3, ADIPOQ, OXT, NOS1, DRD2, DRD3, DRD5	243	31	19453	23.2413	1.12922e-05	1.91394e-07	1.65455e-07
GOTERM_BP_DIRECT	GO:0043410	positive regulation of MAPK cascade	16	6.55738	4.21997e-09	NTRK2, APP, IGFBP3, IGF1, TNF, INS, SOD1, VEGFA, AR, GRM5, IL6, GRM4, LEP, ADORA1, CTNNB1, FGFR3	243	172	19453	7.44684	1.51327e-05	2.52214e-07	2.18032e-07
GOTERM_BP_DIRECT	GO:0042593	glucose homeostasis	14	5.7377	4.53125e-09	IRS1, STAT3, ADIPOQ, HIF1A, INS, POMC, IL6, MTNR1B, CNR1, LEP, CRY2, CRY1, AKT1, PPARG	243	123	19453	9.11178	1.62489e-05	2.66378e-07	2.30276e-07
GOTERM_BP_DIRECT	GO:0051881	regulation of mitochondrial membrane potential	9	3.68852	5.42453e-09	PRKN, PINK1, ADORA2A, BCL2, BAX, BAK1, SOD2, BCL2L1, SOD1	243	33	19453	21.8328	1.94522e-05	3.13748e-07	2.71226e-07
GOTERM_BP_DIRECT	GO:0007267	cell-cell signaling	18	7.37705	6.23778e-09	GABRB3, GABRB2, LHB, GPR50, IL2, AGT, INS, POMC, CXCL10, AR, GJA1, ADORA2A, IL1B, ADORA1, AVP, MAPT, TAC1, FGFR3	243	234	19453	6.15796	2.23684e-05	3.55058e-07	3.06938e-07
GOTERM_BP_DIRECT	GO:0007187	G-protein coupled receptor signaling pathway, coupled to cyclic nucleotide second messenger	11	4.5082	7.24695e-09	HRH1, MTNR1A, MTNR1B, CNR1, HTR1D, HTR1A, CCL2, HTR2C, DRD1, HTR2A, OPRM1	243	65	19453	13.5475	2.59872e-05	4.06055e-07	3.51024e-07
GOTERM_BP_DIRECT	GO:0007626	locomotory behavior	12	4.91803	9.47218e-09	APP, GRM5, ADORA2A, TH, HTR2C, AVP, DRD2, SOD2, DRD3, SLC6A3, SLC18A2, SOD1	243	86	19453	11.1703	3.39667e-05	5.22573e-07	4.5175e-07
GOTERM_BP_DIRECT	GO:0032731	positive regulation of interleukin-1 beta production	11	4.5082	9.82343e-09	EGR1, APP, IL6, CASP8, IFNG, STAT3, CASP1, TNF, TLR4, RELA, HK1	243	67	19453	13.1431	3.52262e-05	5.3374e-07	4.61403e-07
GOTERM_BP_DIRECT	GO:2000378	negative regulation of reactive oxygen species metabolic process	8	3.27869	1.22192e-08	PRKN, BECN1, PINK1, G6PD, BCL2, HIF1A, TP53, ATG5	243	24	19453	26.6845	4.38171e-05	6.44383e-07	5.57052e-07
GOTERM_BP_DIRECT	GO:0045821	positive regulation of glycolytic process	8	3.27869	1.22192e-08	APP, IFNG, IGF1, HTR2A, PSEN1, HIF1A, MTOR, INS	243	24	19453	26.6845	4.38171e-05	6.44383e-07	5.57052e-07
GOTERM_BP_DIRECT	GO:0042981	regulation of apoptotic process	18	7.37705	1.24004e-08	PRKN, EGR1, HSP90AA1, SIRT1, AGT, ACTB, CASP9, CXCL10, PINK1, CASP8, CASP1, FAS, BAX, AKT1, CALR, TP53, TGM2, BCL2L1	243	245	19453	5.88148	4.44668e-05	6.44461e-07	5.57119e-07
GOTERM_BP_DIRECT	GO:0071356	cellular response to tumor necrosis factor	14	5.7377	2.19676e-08	VCAM1, LRRK2, FOS, MAPK14, SIRT1, RELA, NFKB1, COL1A1, CYP1B1, CCL2, AKT1, MAPK1, NFE2L2, MAPK3	243	140	19453	8.00535	7.87727e-05	1.12537e-06	9.72851e-07
GOTERM_BP_DIRECT	GO:0098586	cellular response to virus	12	4.91803	2.74025e-08	CXCL10, IL6, HSP90AA1, TGFB1, IFNG, FMR1, PENK, BAX, CALR, MAPK14, HIF1A, NFKB1	243	95	19453	10.112	9.82605e-05	1.38402e-06	1.19645e-06
GOTERM_BP_DIRECT	GO:0035902	response to immobilization stress	8	3.27869	3.037e-08	TPH1, TGFB1, GAL, TH, CYP1A1, PPARG, FOS, SOD2	243	27	19453	23.7196	0.000108901	1.5126e-06	1.3076e-06
GOTERM_BP_DIRECT	GO:0048143	astrocyte activation	7	2.86885	3.84463e-08	APP, IFNG, ADORA2A, IL1B, MAPT, PSEN1, TNF	243	17	19453	32.9632	0.000137859	1.86719e-06	1.61414e-06
GOTERM_BP_DIRECT	GO:1901215	negative regulation of neuron death	10	4.09836	3.8531e-08	PRKN, GSK3B, APP, LRRK2, AKT1, ENO2, TAC1, SIRT1, PPARGC1A, SNCA	243	58	19453	13.8023	0.000138162	1.86719e-06	1.61414e-06
GOTERM_BP_DIRECT	GO:0051726	regulation of cell cycle	18	7.37705	4.6602e-08	PRNP, CDKN1A, JUN, CDKN2A, STAT3, ACTB, PER2, YY1, GRK5, CDK4, LEP, DDIT3, BAX, ID3, BAK1, JUNB, TP53, BMAL1	243	268	19453	5.37673	0.000167101	2.2282e-06	1.92622e-06
GOTERM_BP_DIRECT	GO:0007214	gamma-aminobutyric acid signaling pathway	8	3.27869	5.22577e-08	GABRB3, GABRB2, GABRA1, GABBR1, HTR1A, GABRD, GABRG3, GABRG2	243	29	19453	22.0837	0.000187379	2.43785e-06	2.10745e-06
GOTERM_BP_DIRECT	GO:0051384	response to glucocorticoid	10	4.09836	5.23464e-08	IL10, TPH2, IL6, CASP3, ADIPOQ, BCL2, OXT, PTGS2, TNF, AIF1	243	60	19453	13.3422	0.000187696	2.43785e-06	2.10745e-06
GOTERM_BP_DIRECT	GO:0034644	cellular response to UV	10	4.09836	6.07464e-08	YY1, CASP9, CREBBP, PARP1, FMR1, PRKCD, BAX, BAK1, PTGS2, TP53	243	61	19453	13.1235	0.000217813	2.79278e-06	2.41428e-06
GOTERM_BP_DIRECT	GO:0001774	microglial cell activation	8	3.27869	6.74435e-08	IL4, APP, JUN, IFNG, MAPT, TNF, AIF1, SNCA	243	30	19453	21.3476	0.000241823	3.02315e-06	2.61344e-06
GOTERM_BP_DIRECT	GO:0042755	eating behavior	8	3.27869	6.74435e-08	ACE, ADORA2A, TH, LEP, STAT3, OXT, OPRM1, HCRT	243	30	19453	21.3476	0.000241823	3.02315e-06	2.61344e-06
GOTERM_BP_DIRECT	GO:0001963	synaptic transmission, dopaminergic	6	2.45902	6.84788e-08	ADORA2A, TH, CRH, DRD1, DRD3, DRD5	243	10	19453	48.0321	0.000245535	3.03166e-06	2.62079e-06
GOTERM_BP_DIRECT	GO:0032722	positive regulation of chemokine production	9	3.68852	7.40473e-08	EGR1, APP, IL6, IFNG, HMOX1, HIF1A, TNF, AIF1, TLR4	243	45	19453	16.0107	0.000265498	3.23822e-06	2.79935e-06
GOTERM_BP_DIRECT	GO:0008217	regulation of blood pressure	11	4.5082	8.09653e-08	POMC, NPPB, ACE, NOS3, LEP, HMOX1, PPARG, SOD2, PTGS2, AGT, SOD1	243	83	19453	10.6095	0.000290299	3.49809e-06	3.024e-06
GOTERM_BP_DIRECT	GO:0010575	positive regulation of vascular endothelial growth factor production	8	3.27869	8.6196e-08	IL1A, IL6, TGFB1, IL1B, CYP1B1, PTGS2, HIF1A, RELA	243	31	19453	20.659	0.000309051	3.67975e-06	3.18104e-06
GOTERM_BP_DIRECT	GO:0032757	positive regulation of interleukin-8 production	10	4.09836	1.0724e-07	IL6, NOS2, LEP, DDIT3, IL1B, STAT3, ADIPOQ, TNF, TLR4, RELA	243	65	19453	12.3159	0.00038449	4.52429e-06	3.91112e-06
GOTERM_BP_DIRECT	GO:0071456	cellular response to hypoxia	13	5.32787	1.15521e-07	CASR, TGFB1, FOS, PTGS2, HIF1A, SIRT1, MTOR, VEGFA, PINK1, BCL2, HMOX1, PPARG, TP53	243	134	19453	7.76638	0.000414174	4.8101e-06	4.1582e-06
GOTERM_BP_DIRECT	GO:0009416	response to light stimulus	7	2.86885	1.16698e-07	MAPK8, AANAT, TH, CRY2, CRY1, FOS, DRD2	243	20	19453	28.0187	0.000418391	4.8101e-06	4.1582e-06
GOTERM_BP_DIRECT	GO:0002931	response to ischemia	10	4.09836	1.22839e-07	PER2, CASP9, EGR1, PINK1, CASR, BCL2, TP53, SQSTM1, RELA, NFE2L2	243	66	19453	12.1293	0.000440404	5.0057e-06	4.32729e-06
GOTERM_BP_DIRECT	GO:0071407	cellular response to organic cyclic compound	9	3.68852	1.25527e-07	CEBPB, TGFB1, CASP8, IL1B, LRRK2, CYP1A1, CYP1B1, CCL2, TNF	243	48	19453	15.01	0.000450038	5.05774e-06	4.37228e-06
GOTERM_BP_DIRECT	GO:0048662	negative regulation of smooth muscle cell proliferation	8	3.27869	1.37099e-07	ACE2, IFNG, NOS3, IGFBP3, HMOX1, PPARG, AIF1, PPARGC1A	243	33	19453	19.4069	0.000491515	5.46262e-06	4.72229e-06
GOTERM_BP_DIRECT	GO:0007611	learning or memory	10	4.09836	1.60052e-07	PRNP, APP, GRM5, CASP3, CRH, MAPK1, MAPT, PSEN1, DRD3, GRIN2B	243	68	19453	11.7726	0.00057378	6.23431e-06	5.3894e-06
GOTERM_BP_DIRECT	GO:0042531	positive regulation of tyrosine phosphorylation of STAT protein	10	4.09836	1.60052e-07	IL4, GH1, IL6, IFNG, LEP, IGF1, TNF, FGFR3, IL2, TNFRSF1A	243	68	19453	11.7726	0.00057378	6.23431e-06	5.3894e-06
GOTERM_BP_DIRECT	GO:0090201	negative regulation of release of cytochrome c from mitochondria	7	2.86885	1.61682e-07	PRKN, GPX1, AKT1, BAK1, AVP, IGF1, BCL2L1	243	21	19453	26.6845	0.000579623	6.23431e-06	5.3894e-06
GOTERM_BP_DIRECT	GO:0060078	regulation of postsynaptic membrane potential	8	3.27869	1.70823e-07	GRIA1, GABRB2, GABRA1, GRM5, GABBR1, GABRD, GABRG3, GABRG2	243	34	19453	18.8361	0.000612385	6.44814e-06	5.57424e-06
GOTERM_BP_DIRECT	GO:2000379	positive regulation of reactive oxygen species metabolic process	8	3.27869	1.70823e-07	ACE2, CDKN1A, LEP, CYP1B1, MAPK14, TP53, AGT, NFE2L2	243	34	19453	18.8361	0.000612385	6.44814e-06	5.57424e-06
GOTERM_BP_DIRECT	GO:0034220	ion transmembrane transport	13	5.32787	1.72969e-07	GABRB3, GRIA1, GABRB2, GABRA1, GRIK5, ATP2A2, HTR3A, GRIK2, GABRG3, GABRG2, GJA1, ATP7B, GABRD	243	139	19453	7.48702	0.000620074	6.4611e-06	5.58545e-06
GOTERM_BP_DIRECT	GO:0070374	positive regulation of ERK1 and ERK2 cascade	16	6.55738	2.04838e-07	APP, JUN, CASR, TGFB1, HTR2C, IGF1, HTR2A, OPRM1, TNF, VEGFA, IL1A, CCL2, DRD2, FGFR3, TLR4, MAPK3	243	230	19453	5.56894	0.000734279	7.50582e-06	6.48858e-06
GOTERM_BP_DIRECT	GO:0008630	intrinsic apoptotic signaling pathway in response to DNA damage	9	3.68852	2.05123e-07	CASP9, BCL2, BAX, HMOX1, BAK1, SOD2, TNF, BCL2L1, TNFRSF1A	243	51	19453	14.1271	0.0007353	7.50582e-06	6.48858e-06
GOTERM_BP_DIRECT	GO:0006974	cellular response to DNA damage stimulus	18	7.37705	2.1419e-07	CDKN1A, BTG2, PARP1, FMR1, PRKCD, PSEN1, SIRT1, MTOR, YY1, CASP9, CCND1, CASP3, DDIT3, BCL2, MAPK1, MAPT, TP53, MAPK3	243	298	19453	4.83545	0.000767791	7.75845e-06	6.70697e-06
GOTERM_BP_DIRECT	GO:0071466	cellular response to xenobiotic stimulus	10	4.09836	2.34166e-07	KCNH2, PRNP, DDC, NOS2, TH, IL1B, ADIPOQ, PDE4B, TP53, NFE2L2	243	71	19453	11.2751	0.000839368	8.3972e-06	7.25915e-06
GOTERM_CC_DIRECT	GO:0045202	synapse	37	15.1639	2.92652e-17	GABRB3, GABRB2, APP, ACHE, FMR1, CHAT, CACNA1A, HTR2C, PSEN1, NR3C1, ACTB, SLC6A4, HRH1, MAPK8, GRM5, ADORA1, MAPK1, MBP, NOS1, TAC1, DRD2, GABRD, DRD3, DRD5, SNCA, GABRA1, HTR1D, HTR1A, HTR3A, OPRM1, GABRG3, GABRG2, HCRTR2, GRIN1, MTNR1B, CRH, CTNNB1	244	542	20647	5.77656	1.34035e-14	1.34035e-14	1.12964e-14
GOTERM_CC_DIRECT	GO:0043025	neuronal cell body	31	12.7049	1.77746e-16	GRIA1, DDC, NCF1, FMR1, LRRK2, CACNA1A, ITPR3, HTR2A, PSEN1, SLC6A1, TNF, SLC6A3, MAP2, CASP3, PENK, ADORA1, MBP, TAC1, GABRD, SNCA, CASR, GABBR1, HSP90AA1, TGFB1, HOMER1, SOD1, BACE1, GAL, ADORA2A, CRH, MAPT	244	382	20647	6.86697	1.01696e-13	4.07039e-14	3.4305e-14
GOTERM_CC_DIRECT	GO:0030425	dendrite	33	13.5246	6.39688e-16	GRIA1, BECN1, GSK3B, NCF1, GRIK5, FMR1, LRRK2, HTR2C, CACNA1C, HTR2A, COMT, HRH1, MAP2, PENK, ADORA1, DRD2, GABRD, SLC18A2, NTRK2, PRNP, HOMER1, BDNF, HTR1D, HTR1A, OPRM1, MTOR, GRIN1, BACE1, GAP43, ADORA2A, TH, AVP, MAPT	244	460	20647	6.07048	3.05089e-13	9.7659e-14	8.23065e-14
GOTERM_CC_DIRECT	GO:0045211	postsynaptic membrane	23	9.42623	3.73351e-15	GABRB3, GRIA1, GABRB2, GABRA1, GABBR1, GRIK5, FMR1, HTR3A, GRIK2, HTR2A, SLC6A1, GABRG3, GRIN2B, SLC6A3, GABRG2, SLC6A4, GRIN1, ADORA2A, ADORA1, CTNNB1, DRD1, DRD2, GABRD	244	204	20647	9.54036	1.72884e-12	4.27487e-13	3.60284e-13
GOTERM_CC_DIRECT	GO:0030424	axon	29	11.8852	6.34356e-15	APP, GSK3B, DDC, FMR1, LRRK2, HTR2A, PSEN1, SLC6A1, COMT, SLC6A3, ACTB, MAPK8, TAC1, DRD2, GABRD, SLC18A2, ATG5, SNCA, NTRK2, TGFB1, HOMER1, BDNF, GAD2, OPRM1, GABRG2, BACE1, PINK1, TH, MAPT	244	372	20647	6.59663	2.89835e-12	5.8107e-13	4.89722e-13
GOTERM_CC_DIRECT	GO:0005739	mitochondrion	55	22.541	3.37928e-14	APP, GSK3B, ALAS2, LRRK2, NR3C1, HK1, CASP9, GJA1, ATP7B, CASP8, CYP1B1, AKT1, NOS1, DNM1L, TGM2, HSP90AA1, GPX1, PARP1, PRKCD, SIRT1, POU5F1, TNFRSF1A, CRY2, CAT, CRY1, MAPT, SQSTM1, TP53, RAB7A, PRKN, BECN1, MAOB, MAOA, GSTP1, PSEN1, MAPK9, MAPK8, HIVEP1, MAPK1, BAK1, MAPK3, SNCA, PRNP, CDKN2A, BDNF, MAPK14, SOD2, NFKB1, SOD1, PINK1, TH, BCL2, CYCS, BAX, BCL2L1	244	1466	20647	3.17465	1.54579e-11	2.57951e-12	2.174e-12
GOTERM_CC_DIRECT	GO:0043005	neuron projection	28	11.4754	5.50432e-14	GABRB3, PRKN, GABRB2, TPH2, TPH1, FMR1, LRRK2, CHAT, PSEN1, SLC6A1, PTGS2, SLC6A2, SLC6A3, SLC6A4, CASP8, MAP2, GABRD, GABRA1, HTR3A, SYP, FOS, OPRM1, GABRG3, GRIN2B, GABRG2, GRIN1, TH, MAPT	244	374	20647	6.3351	2.52207e-11	3.6014e-12	3.03524e-12
GOTERM_CC_DIRECT	GO:0005887	integral component of plasma membrane	54	22.1311	9.14018e-14	GABRB3, GABRB2, APP, HTR2C, ATP2A2, HTR2A, GRIK2, SLC6A1, SLC6A2, TNF, SLC6A3, SLC6A4, GJA1, GRM5, ATP7B, GRM4, ADORA1, SLC18A2, KCNH2, CASR, HTR3A, OPRM1, GABRG3, GABRG2, TNFRSF1A, BACE1, MTNR1A, ADORA2A, MTNR1B, TLR4, SLC22A2, ITPR3, CACNA1C, PSEN1, HRH1, CNR1, P2RY2, DRD1, DRD2, GABRD, DRD3, DRD5, NTRK2, GABRA1, GABBR1, VCAM1, HTR1D, HTR1A, GPR50, GRIN2B, HCRTR2, GRIN1, FCGR2B, FGFR3	244	1453	20647	3.14482	4.18481e-11	5.23275e-12	4.41013e-12
GOTERM_CC_DIRECT	GO:0005737	cytoplasm	123	50.4098	1.39003e-13	APP, NCF1, IRS1, FMR1, NR3C1, ACTB, NPPB, YY1, GJA1, CCND1, AKT1, CASR, G6PD, PRKCD, AR, ACE2, DDIT3, CYP2E1, CLOCK, SQSTM1, TP53, MAD1L1, ABCB1, CHAT, LHB, CACNA1A, ITPR3, CACNA1C, CYP2C19, HIF1A, AANAT, GRK5, MAP2, GRK6, ATG7, PPARGC1A, ATG5, EGR1, PRNP, CREBBP, TGFB1, ACBD4, SETDB1, HOMER1, BDNF, GRIN2B, NR0B2, NFKB1, GFAP, COL1A1, TH, CDK4, FASN, ALB, BCL2, ID3, CALR, NES, BCL2L1, NFE2L2, GSK…	244	5771	20647	1.80352	6.3662e-11	7.07368e-12	5.96166e-12
GOTERM_CC_DIRECT	GO:0042734	presynaptic membrane	18	7.37705	2.58878e-13	GABBR1, GRIK5, FMR1, GAD2, SYP, GRIK2, HTR2A, PSEN1, SLC6A1, SLC6A2, SLC6A3, SLC6A4, ADORA2A, CNR1, ADORA1, CTNNB1, DRD1, DRD2	244	131	20647	11.627	1.18578e-10	1.18566e-11	9.99269e-12
GOTERM_CC_DIRECT	GO:0045121	membrane raft	22	9.01639	2.06525e-12	PRNP, APP, GABBR1, LRRK2, OPRM1, PSEN1, ENO2, SLC6A2, TNF, SLC6A3, SLC6A4, HK1, TNFRSF1A, BACE1, ACE2, GJA1, CASP8, CNR1, CASP3, FAS, MAPT, NOS1	244	249	20647	7.47636	9.45878e-10	8.59895e-11	7.24715e-11
GOTERM_CC_DIRECT	GO:0099056	integral component of presynaptic membrane	13	5.32787	2.97409e-12	GABBR1, GRIK5, HTR2A, OPRM1, PSEN1, SLC6A1, SLC6A3, SLC6A4, ADORA2A, CNR1, ADORA1, DRD1, DRD2	244	58	20647	18.9663	1.36212e-09	1.13511e-10	9.56666e-11
GOTERM_CC_DIRECT	GO:0099055	integral component of postsynaptic membrane	12	4.91803	5.73789e-12	GRM5, GABBR1, ADORA2A, ADORA1, DRD1, HTR2A, OPRM1, SLC6A1, DRD2, GABRD, SLC6A3, SLC6A4	244	47	20647	21.6048	2.62794e-09	2.0215e-10	1.70371e-10
GOTERM_CC_DIRECT	GO:0005829	cytosol	117	47.9508	6.32027e-12	APP, NCF1, IRS1, FMR1, UBE3A, COMT, NR3C1, ENO2, ACTB, NR3C2, GJA1, CCND1, AKT1, TGM2, G6PD, PRKCD, AR, DDIT3, CLOCK, SQSTM1, TP53, MAD1L1, TPH2, TPH1, MAOA, CHAT, ASMT, HIF1A, HRH1, AANAT, GRK5, MAP2, HIVEP1, HMOX1, MBP, ATG7, PPARGC1A, ATG5, PRNP, CREBBP, HOMER1, NFKB1, GFAP, TH, CDK4, FASN, BCL2, CYCS, CALR, BCL2L1, NFE2L2, GABRB2, GSK3B, CDKN1A, BTG2, LRRK2, GPT, HTR2A, HK1, CASP9, CASP8, CAS…	244	5627	20647	1.75945	2.89469e-09	2.06763e-10	1.74259e-10
GOTERM_CC_DIRECT	GO:0098982	GABA-ergic synapse	14	5.7377	2.85277e-11	GABRB2, GABRA1, GABBR1, GAD1, GAD2, SLC6A1, GABRG3, GABRG2, GAP43, CNR1, DRD1, DRD2, GABRD, DRD3	244	87	20647	13.6168	1.30657e-08	8.71046e-10	7.34113e-10
GOTERM_CC_DIRECT	GO:0032991	macromolecular complex	33	13.5246	4.75528e-11	PRKN, APP, CDKN1A, PSEN1, NR3C1, PTGS2, HIF1A, TNF, ACTB, CASP9, NPPB, CASP8, CASP6, CASP1, AKT1, MBP, NOS1, DNM1L, ATG5, SNCA, SREBF1, HSP90AA1, PARP1, CDKN2A, NR0B2, SOD1, TJP1, AR, CAT, ALB, BCL2, CTNNB1, TP53	244	697	20647	4.00634	2.17792e-08	1.3612e-09	1.14721e-09
GOTERM_CC_DIRECT	GO:0005886	plasma membrane	112	45.9016	6.738e-11	APP, NCF1, IRS1, FMR1, COMT, ENO2, TNF, ACTB, GJA1, ADORA1, AKT1, TGM2, KCNH2, CASR, PRKCD, GABRG3, GABRG2, AR, ACE2, MTNR1A, MTNR1B, GRIA1, ABCB1, SLC22A2, ITPR1, CACNA1A, ITPR3, CACNA1C, PSEN1, CYP2C19, HRH1, GRK5, GRK6, PENK, MBP, DRD1, DRD2, DRD3, DRD5, PRNP, JUN, ACE, TGFB1, VCAM1, HOMER1, HTR1D, HTR1A, CP, GRIN2B, IGSF11, FASN, FGFR3, NFE2L2, GABRB3, GABRB2, ACHE, GSK3B, LRRK2, GRIK5, HTR2C…	244	5455	20647	1.73736	3.08601e-08	1.8153e-09	1.52992e-09
GOTERM_CC_DIRECT	GO:0043195	terminal bouton	11	4.5082	2.32865e-10	NTRK2, PRNP, TH, GRIK5, LRRK2, ADORA1, OXT, GRIK2, SYP, SLC18A2, GRIN1	244	49	20647	18.9961	1.06652e-07	5.92512e-09	4.99366e-09
GOTERM_CC_DIRECT	GO:0048471	perinuclear region of cytoplasm	32	13.1148	1.45638e-09	PRKN, APP, ACHE, CDKN1A, FMR1, ITPR1, PSEN1, AIF1, AANAT, ATP7B, PDE4B, HMOX1, NOS1, DNM1L, HCRT, TGM2, SNCA, KCNH2, NTRK2, HSP90AA1, NOS2, BDNF, PRKCD, GAD2, SYP, PER2, PINK1, TH, CTNNB1, PPARG, CALR, TLR4	244	754	20647	3.59125	6.67022e-07	3.51065e-08	2.95875e-08
GOTERM_CC_DIRECT	GO:0005667	transcription factor complex	18	7.37705	2.75393e-09	CREBBP, JUN, PARP1, STAT3, NR1I2, FOS, HIF1A, RELA, POU5F1, YY1, CREB1, CDK4, DDIT3, CTNNB1, CLOCK, JUNB, TP53, BMAL1	244	234	20647	6.50914	1.2613e-06	6.30651e-08	5.31509e-08
GOTERM_CC_DIRECT	GO:0014069	postsynaptic density	19	7.78689	3.45745e-09	GRIA1, PRKN, NTRK2, PRNP, HOMER1, FMR1, SIGMAR1, ITPR1, CACNA1C, GRIK2, GRIN2B, GRIN1, IGSF11, GAP43, ADORA2A, ADORA1, PDE4B, NOS1, DRD2	244	269	20647	5.9768	1.58351e-06	7.54053e-08	6.35512e-08
GOTERM_CC_DIRECT	GO:0005783	endoplasmic reticulum	40	16.3934	4.19983e-09	PRKN, APP, BECN1, GRN, GRIK5, LRRK2, ITPR1, ATP2A2, ITPR3, PSEN1, PTGS2, CYP19A1, GJA1, ADORA1, HMOX1, BAK1, DNM1L, TGM2, UGT1A6, SREBF1, PRNP, VCAM1, PRKCD, ADIPOQ, SIGMAR1, PLA2G4A, FOS, OPRM1, VEGFA, BACE1, PINK1, CAT, ALB, BCL2, BAX, CALR, FGFR3, SQSTM1, TP53, BCL2L1	244	1175	20647	2.88064	1.92352e-06	8.74328e-08	7.36879e-08
GOTERM_CC_DIRECT	GO:0009986	cell surface	29	11.8852	4.46265e-09	GRIA1, APP, ACHE, ABCB1, PSEN1, SLC6A1, ENO2, SLC6A2, TNF, SLC6A3, MBP, KCNH2, PRNP, CASR, HSP90AA1, TGFB1, VCAM1, ADIPOQ, GRIN2B, GRIN1, TNFRSF1A, VEGFA, BACE1, ACE2, IL1A, FAS, CALR, FGFR3, TLR4	244	657	20647	3.73508	2.04389e-06	8.8865e-08	7.4895e-08
GOTERM_CC_DIRECT	GO:0098978	glutamatergic synapse	23	9.42623	7.51667e-09	GRIA1, GSK3B, GABBR1, HOMER1, GRIK5, LRRK2, UBE3A, GRIK2, HTR2A, PSEN1, MAPK14, GABRG2, RELA, ACTB, GRM5, ADORA2A, CNR1, AKT1, CTNNB1, DRD1, DRD2, DRD3, MAPK3	244	426	20647	4.56862	3.44263e-06	1.43404e-07	1.2086e-07
GOTERM_CC_DIRECT	GO:0005576	extracellular region	58	23.7705	7.82773e-09	ACHE, APP, ELN, OXT, PRL, TNF, NPPB, IL10, HSP90AA1, IGFBP3, FSHB, ADIPOQ, PRKCD, MMP9, TNFRSF1A, ACE2, IL1A, GAL, IFNG, IL1B, CRY2, CAT, CRH, AVP, MAPT, CRP, GRN, GSTP1, LHB, INS, PENK, CCL2, MAPK1, TAC1, HCRT, ATG7, SNCA, TGFB1, ACE, BDNF, IGF1, MAPK14, CP, NFKB1, AGT, IL2, SOD1, VEGFA, POMC, IL4, COL1A1, GH1, CXCL10, IL6, LEP, ALB, CALR, FGFR3	244	2208	20647	2.22278	3.58509e-06	1.43404e-07	1.2086e-07
GOTERM_CC_DIRECT	GO:0043197	dendritic spine	15	6.14754	1.00479e-08	GRIA1, NTRK2, APP, GABBR1, HOMER1, FMR1, GRIN1, GRM5, ADORA1, PDE4B, MAPT, NOS1, DRD1, FCGR2B, DRD2	244	165	20647	7.69262	4.60195e-06	1.76998e-07	1.49173e-07
GOTERM_CC_DIRECT	GO:0005615	extracellular space	54	22.1311	1.06584e-08	ACHE, APP, LRRK2, OXT, PRL, ENO2, TNF, ACTB, NPPB, CASP1, IL10, IGFBP3, FSHB, ADIPOQ, MMP9, TNFRSF1A, ACE2, IL1A, GAL, IFNG, IL1B, CAT, CRH, AVP, CRP, GRN, GSTP1, LHB, INS, CCL2, HMOX1, TAC1, SNCA, GABBR1, TGFB1, ACE, VCAM1, MDH1, BDNF, IGF1, CP, AGT, IL2, SOD1, VEGFA, POMC, IL4, COL1A1, GH1, CXCL10, IL6, LEP, ALB, CALR	244	1990	20647	2.29619	4.88152e-06	1.80797e-07	1.52375e-07
GOTERM_CC_DIRECT	GO:0005741	mitochondrial outer membrane	16	6.55738	4.44332e-08	PRKN, PRNP, MAOB, MAOA, LRRK2, MTOR, HK1, PINK1, CASP8, CNR1, BCL2, BAX, HMOX1, BAK1, DNM1L, BCL2L1	244	216	20647	6.26806	2.03502e-05	7.268e-07	6.12543e-07
GOTERM_CC_DIRECT	GO:0008021	synaptic vesicle	12	4.91803	3.47143e-07	BACE1, APP, GABBR1, DDC, TH, BDNF, PDE4B, SYP, PSEN1, HCRT, SLC18A2, GRIN1	244	128	20647	7.93302	0.000158979	5.48247e-06	4.6206e-06
GOTERM_CC_DIRECT	GO:0043204	perikaryon	13	5.32787	5.45183e-07	APP, GRIK5, FMR1, LRRK2, CACNA1C, GRIK2, OPRM1, ENO2, AIF1, GAP43, TH, PENK, DRD2	244	163	20647	6.74874	0.000249663	8.32313e-06	7.01469e-06
GOTERM_CC_DIRECT	GO:0043198	dendritic shaft	8	3.27869	6.44351e-07	GRIA1, APP, GRM5, GABBR1, HOMER1, MAP2, HTR2A, PSEN1	244	43	20647	15.743	0.000295069	9.51976e-06	8.0232e-06
GOTERM_CC_DIRECT	GO:0008303	caspase complex	5	2.04918	1.26267e-06	CASP9, CASP8, CASP6, CASP3, CASP1	244	8	20647	52.8868	0.000578136	1.8072e-05	1.5231e-05
GOTERM_CC_DIRECT	GO:1902711	GABA-A receptor complex	6	2.45902	2.20226e-06	GABRB3, GABRB2, GABRA1, GABRD, GABRG3, GABRG2	244	19	20647	26.7217	0.00100813	3.05647e-05	2.57597e-05
GOTERM_CC_DIRECT	GO:0000785	chromatin	33	13.5246	2.73697e-06	CEBPB, NR1I2, NR3C1, HIF1A, RELA, ACTB, NR3C2, PPARGC1A, JUNB, TGM2, SREBF1, EGR1, JUN, CREBBP, PARP1, STAT3, NR1H4, PAWR, FOS, NR0B2, SIRT1, POU5F1, NFKB1, AR, PINK1, CREB1, CDK4, DDIT3, PPARG, BMAL1, CLOCK, TP53, NFE2L2	244	1112	20647	2.51117	0.00125275	3.68687e-05	3.10727e-05
GOTERM_CC_DIRECT	GO:0098794	postsynapse	11	4.5082	7.23952e-06	GSK3B, PRNP, GABRA1, FMR1, LRRK2, AKT1, PSEN1, HCRT, GABRG3, GABRG2, SNCA	244	142	20647	6.55498	0.00331022	9.47343e-05	7.98416e-05
GOTERM_CC_DIRECT	GO:0043679	axon terminus	8	3.27869	1.23741e-05	NTRK2, CASR, GAD1, FMR1, PENK, DRD2, SLC6A3, SNCA	244	66	20647	10.2568	0.00565136	0.000157426	0.000132678
GOTERM_CC_DIRECT	GO:0097413	Lewy body	4	1.63934	1.58244e-05	PRKN, PINK1, GPX1, SQSTM1	244	5	20647	67.6951	0.00722142	0.000192251	0.000162028
GOTERM_CC_DIRECT	GO:0090575	RNA polymerase II transcription factor complex	10	4.09836	1.63707e-05	CEBPB, JUN, CREB1, DDIT3, STAT3, PPARG, FOS, HIF1A, JUNB, NFE2L2	244	124	20647	6.8241	0.00746981	0.000192251	0.000162028
GOTERM_CC_DIRECT	GO:0030672	synaptic vesicle membrane	10	4.09836	1.63707e-05	GRIA1, LRRK2, GAD2, SYP, DRD2, DNM1L, SLC18A2, BCL2L1, RAB7A, SNCA	244	124	20647	6.8241	0.00746981	0.000192251	0.000162028
GOTERM_CC_DIRECT	GO:0030141	secretory granule	9	3.68852	1.78377e-05	POMC, COL1A1, TGFB1, GAL, IL1B, OXT, AVP, HCRT, VEGFA	244	96	20647	7.93302	0.00813647	0.000204242	0.000172134
GOTERM_CC_DIRECT	GO:0005788	endoplasmic reticulum lumen	15	6.14754	2.06229e-05	APP, BDNF, IGFBP3, PTGS2, CP, INS, BACE1, COL1A1, ACE2, IL6, ALB, PENK, MAPK1, CALR, MAPK3	244	311	20647	4.0813	0.00940093	0.000230373	0.000194157
GOTERM_CC_DIRECT	GO:0005634	nucleus	103	42.2131	2.26772e-05	APP, IRS1, FMR1, UBE3A, NR3C1, ACTB, NR3C2, NPPB, YY1, GJA1, CCND1, CYP1B1, AKT1, JUNB, TGM2, CASR, G6PD, IGFBP3, PRKCD, AR, DDIT3, CLOCK, TP53, MAD1L1, CHAT, CACNA1A, PSEN1, BAZ2B, HIF1A, HIVEP1, HMOX1, MBP, DRD1, PPARGC1A, EGR1, PRNP, CREBBP, JUN, TGFB1, SETDB1, NR0B2, NFKB1, TH, CDK4, ALB, BCL2, ID3, CYCS, CALR, FGFR3, NFE2L2, ACHE, GSK3B, CDKN1A, BTG2, CASP9, CASP6, CASP3, PDE4B, NOS1, SREBF1…	244	6100	20647	1.42881	0.0103325	0.00024729	0.000208415
GOTERM_CC_DIRECT	GO:0005789	endoplasmic reticulum membrane	31	12.7049	2.79121e-05	GRIA1, BECN1, FAAH, LRRK2, ITPR1, ATP2A2, ITPR3, PSEN1, CYP2C19, PTGS2, CYP19A1, NR3C2, GJA1, CYP1B1, HMOX1, DRD1, DNM1L, UGT1A6, SREBF1, GABBR1, SIGMAR1, PLA2G4A, GRIN2B, MTOR, GRIN1, CYP1A2, CYP1A1, BCL2, BAX, CYP2E1, CALR	244	1132	20647	2.3173	0.0127026	0.000297297	0.00025056
GOTERM_CC_DIRECT	GO:0005794	Golgi apparatus	31	12.7049	3.39452e-05	PRKN, APP, BECN1, ACHE, GRN, NCF1, LRRK2, PSEN1, GJA1, ATP7B, MAPK1, DNM1L, MAPK3, PRNP, KCNJ6, VCAM1, NOS3, PLA2G4A, OPRM1, VEGFA, BACE1, COL1A1, GAL, FASN, CAT, ALB, CALR, FGFR3, TLR4, RAB7A, NFE2L2	244	1144	20647	2.29299	0.0154269	0.000353338	0.000297792
GOTERM_CC_DIRECT	GO:0060076	excitatory synapse	6	2.45902	4.56283e-05	IGSF11, GRIA1, HOMER1, PDE4B, SYP, GRIN1	244	34	20647	14.9327	0.0206814	0.000464112	0.000391151
GOTERM_CC_DIRECT	GO:0098793	presynapse	11	4.5082	4.66138e-05	GRIA1, PRKN, GSK3B, GAP43, GRM4, CNR1, SLC22A2, FMR1, HTR2A, ACTB, SLC6A4	244	176	20647	5.28868	0.0211233	0.000464112	0.000391151
GOTERM_CC_DIRECT	GO:0030426	growth cone	10	4.09836	5.64889e-05	APP, PINK1, CNR1, FMR1, LRRK2, SIGMAR1, MAPT, PSEN1, ENO2, SNCA	244	145	20647	5.83578	0.0255408	0.000550466	0.00046393
GOTERM_CC_DIRECT	GO:0005901	caveola	7	2.86885	0.000255363	IRS1, NOS3, HMOX1, MAPK1, HTR2A, PTGS2, MAPK3	244	75	20647	7.89776	0.110389	0.00243659	0.00205354
GOTERM_CC_DIRECT	GO:0045177	apical part of cell	7	2.86885	0.000294864	TJP1, APP, VCAM1, HOMER1, CTNNB1, ITPR3, DRD3	244	77	20647	7.69262	0.126343	0.00275608	0.00232281
GOTERM_CC_DIRECT	GO:0005764	lysosome	13	5.32787	0.000356452	GRN, ACE, LRRK2, GRIN2B, MTOR, GFAP, SOD1, BACE1, IL1B, CAT, SQSTM1, RAB7A, SNCA	244	313	20647	3.51452	0.15065	0.0032651	0.00275181
GOTERM_CC_DIRECT	GO:0034707	chloride channel complex	6	2.45902	0.000392382	GABRB3, GABRB2, GABRA1, GABRD, GABRG3, GABRG2	244	53	20647	9.57949	0.164518	0.00352374	0.00296979
GOTERM_CC_DIRECT	GO:0034774	secretory granule lumen	8	3.27869	0.000450608	POMC, HSP90AA1, GSTP1, CAT, MAPK14, ATG7, NFKB1, INS	244	116	20647	5.83578	0.186513	0.00396881	0.00334489
GOTERM_CC_DIRECT	GO:0032839	dendrite cytoplasm	5	2.04918	0.000519469	MAP2, LRRK2, GRIK2, OPRM1, SOD1	244	32	20647	13.2217	0.211781	0.004489	0.0037833
GOTERM_CC_DIRECT	GO:0005770	late endosome	9	3.68852	0.000533426	BACE1, GRN, ATP7B, DDIT3, MAPK1, GRIN2B, SQSTM1, RAB7A, MAPK3	244	156	20647	4.88186	0.216805	0.00452424	0.00381301
GOTERM_CC_DIRECT	GO:0030673	axolemma	4	1.63934	0.000659844	GABBR1, ADORA2A, ADORA1, MAPT	244	15	20647	22.565	0.26089	0.0054947	0.00463091
GOTERM_CC_DIRECT	GO:0000791	euchromatin	6	2.45902	0.000812092	JUN, CREB1, NR1H4, CTNNB1, HIF1A, SIRT1	244	62	20647	8.18892	0.310707	0.00664175	0.00559763
GOTERM_CC_DIRECT	GO:0005635	nuclear envelope	10	4.09836	0.000858547	SREBF1, PARP1, SIGMAR1, BAX, PLA2G4A, CALR, SIRT1, MAD1L1, MTOR, MAPK3	244	209	20647	4.04875	0.32523	0.0068985	0.00581402
GOTERM_CC_DIRECT	GO:0043231	intracellular membrane-bounded organelle	25	10.2459	0.000930765	IRS1, LRRK2, CYP2C19, COMT, MAPK9, GJA1, MAPK8, CYP1B1, DNM1L, PPARGC1A, SLC18A2, UGT1A6, PRNP, G6PD, SETDB1, PLA2G4A, NR0B2, CYP1A2, CAT, CYP1A1, PPARG, CYP2E1, BMAL1, CLOCK, SQSTM1	244	1014	20647	2.08626	0.347203	0.00734983	0.0061944
GOTERM_CC_DIRECT	GO:0098839	postsynaptic density membrane	7	2.86885	0.000958053	GRIA1, GRM5, GRIK5, SIGMAR1, GRIK2, CACNA1C, GRIN2B	244	96	20647	6.17012	0.355318	0.00743709	0.00626794
GOTERM_CC_DIRECT	GO:0098685	Schaffer collateral - CA1 synapse	7	2.86885	0.00124759	MAPK9, GRM5, GABBR1, ITPR1, CTNNB1, SYP, ACTB	244	101	20647	5.86467	0.435465	0.00952326	0.00802615
GOTERM_CC_DIRECT	GO:0035976	transcription factor AP-1 complex	3	1.22951	0.00134759	JUN, FOS, JUNB	244	5	20647	50.7713	0.460771	0.010118	0.0085274
GOTERM_CC_DIRECT	GO:0043235	receptor complex	10	4.09836	0.00144117	NTRK2, APP, MTNR1A, NR1H4, PPARG, ITPR3, FGFR3, TLR4, NR3C2, TNFRSF1A	244	225	20647	3.76084	0.483424	0.0106461	0.00897245
GOTERM_CC_DIRECT	GO:0032993	protein-DNA complex	5	2.04918	0.00161128	PARP1, DDIT3, CTNNB1, FOS, NFE2L2	244	43	20647	9.8394	0.5222	0.0117138	0.0098723
GOTERM_CC_DIRECT	GO:0048786	presynaptic active zone	5	2.04918	0.00175623	APP, ADORA2A, GAD1, ADORA1, SYP	244	44	20647	9.61578	0.552939	0.012568	0.0105923
GOTERM_CC_DIRECT	GO:0016234	inclusion body	4	1.63934	0.0021016	PRNP, LRRK2, SQSTM1, SNCA	244	22	20647	15.3852	0.618463	0.0148082	0.0124803
GOTERM_CC_DIRECT	GO:0031904	endosome lumen	4	1.63934	0.002396	GH1, APP, PRL, INS	244	23	20647	14.7163	0.66669	0.0165886	0.0139808
GOTERM_CC_DIRECT	GO:0016529	sarcoplasmic reticulum	5	2.04918	0.00242671	ITPR1, ATP2A2, ITPR3, NOS1, CALR	244	48	20647	8.81446	0.671358	0.0165886	0.0139808
GOTERM_CC_DIRECT	GO:0031264	death-inducing signaling complex	3	1.22951	0.00278622	CASP8, CASP3, FAS	244	7	20647	36.2652	0.721369	0.018766	0.0158159
GOTERM_CC_DIRECT	GO:0005654	nucleoplasm	67	27.459	0.00301494	GSK3B, CDKN1A, IRS1, FMR1, GRIK5, NR3C1, ACTB, NR3C2, YY1, GJA1, CASP8, CCND1, CASP6, CASP3, AKT1, NOS1, JUNB, SREBF1, HSP90AA1, PARP1, PRKCD, FOS, SIRT1, POU5F1, AR, CREB1, PPARG, SQSTM1, CLOCK, TP53, CEBPB, ABCB1, NR1I2, ITPR3, PSEN1, HIF1A, RELA, MAPK9, MAPK8, HIVEP1, HMOX1, MAPK1, PPARGC1A, MAPK3, EGR1, JUN, NQO2, CREBBP, SETDB1, NOS2, CDKN2A, STAT3, NR1H4, GPR50, MAPK14, NR0B2, MTOR, NFKB1, …	244	4076	20647	1.39094	0.749157	0.0200122	0.0168662
GOTERM_CC_DIRECT	GO:0005790	smooth endoplasmic reticulum	4	1.63934	0.00342741	APP, TH, CALR, PSEN1	244	26	20647	13.0183	0.792464	0.022425	0.0188997
GOTERM_CC_DIRECT	GO:1904813	ficolin-1-rich granule lumen	7	2.86885	0.00365934	HSP90AA1, GSTP1, CAT, MAPK1, MAPK14, ATG7, MMP9	244	125	20647	4.73866	0.813449	0.0234482	0.019762
GOTERM_CC_DIRECT	GO:0097136	Bcl-2 family protein complex	3	1.22951	0.00368618	BAX, BAK1, BCL2L1	244	8	20647	31.7321	0.815737	0.0234482	0.019762
GOTERM_CC_DIRECT	GO:0032590	dendrite membrane	4	1.63934	0.00424454	GABRA1, OPRM1, GABRG3, GABRG2	244	28	20647	12.0884	0.85746	0.0266301	0.0224437
GOTERM_CC_DIRECT	GO:0012506	vesicle membrane	4	1.63934	0.00469359	NOS2, NOS3, GAD1, NOS1	244	29	20647	11.6716	0.884065	0.0287178	0.0242032
GOTERM_CC_DIRECT	GO:0031095	platelet dense tubular network membrane	3	1.22951	0.0047027	ITPR1, ATP2A2, ITPR3	244	9	20647	28.2063	0.88455	0.0287178	0.0242032
GOTERM_CC_DIRECT	GO:0043209	myelin sheath	4	1.63934	0.0051703	HSP90AA1, BCL2, MBP, ITPR3	244	30	20647	11.2825	0.906905	0.0311579	0.0262597
GOTERM_CC_DIRECT	GO:0031093	platelet alpha granule lumen	5	2.04918	0.00846336	APP, TGFB1, ALB, IGF1, VEGFA	244	68	20647	6.22197	0.97961	0.0503405	0.0424267
GOTERM_CC_DIRECT	GO:0016605	PML body	6	2.45902	0.00975831	SIRT1, TP53, BMAL1, PPARGC1A, SQSTM1, MTOR	244	110	20647	4.61557	0.988793	0.0565527	0.0476623
GOTERM_CC_DIRECT	GO:1990909	Wnt signalosome	3	1.22951	0.0098782	GSK3B, LRRK2, CTNNB1	244	13	20647	19.5274	0.989398	0.0565527	0.0476623
GOTERM_CC_DIRECT	GO:0097449	astrocyte projection	3	1.22951	0.0098782	APP, GRM5, PINK1	244	13	20647	19.5274	0.989398	0.0565527	0.0476623
GOTERM_CC_DIRECT	GO:0097060	synaptic membrane	4	1.63934	0.0123502	GRIA1, ENO2, GRIN2B, GRIN1	244	41	20647	8.2555	0.996626	0.0698319	0.0588539
GOTERM_CC_DIRECT	GO:0046930	pore complex	3	1.22951	0.0130937	BCL2, BAX, BAK1	244	15	20647	16.9238	0.99761	0.0731329	0.061636
GOTERM_CC_DIRECT	GO:0044297	cell body	5	2.04918	0.0135395	PINK1, CASP8, MAPT, FCGR2B, GFAP	244	78	20647	5.42429	0.998057	0.0747121	0.0629669
GOTERM_CC_DIRECT	GO:0005925	focal adhesion	12	4.91803	0.0141602	GJA1, CAT, MAPK1, CTNNB1, ZFYVE21, CALR, OPRM1, FGFR3, ACTB, SLC6A4, MAPK3, TGM2	244	434	20647	2.33969	0.998543	0.0772066	0.0650694
GOTERM_CC_DIRECT	GO:0060077	inhibitory synapse	3	1.22951	0.0166998	GAD1, GAD2, GABRG2	244	17	20647	14.9327	0.999553	0.0899826	0.0758369
GOTERM_CC_DIRECT	GO:0031594	neuromuscular junction	5	2.04918	0.0187522	GRIA1, ACHE, APP, SYP, PSEN1	244	86	20647	4.9197	0.999828	0.0998663	0.0841668
GOTERM_CC_DIRECT	GO:0097386	glial cell projection	3	1.22951	0.0227984	FMR1, MAPT, AIF1	244	20	20647	12.6928	0.999974	0.115242	0.097125
GOTERM_CC_DIRECT	GO:0030659	cytoplasmic vesicle membrane	6	2.45902	0.0231444	GABRB3, GABRB2, GABRA1, ITPR1, ITPR3, GABRG2	244	137	20647	3.70594	0.999978	0.115242	0.097125
GOTERM_CC_DIRECT	GO:0097648	G-protein coupled receptor complex	2	0.819672	0.0234006	DRD1, DRD2	244	2	20647	84.6189	0.99998	0.115242	0.097125
GOTERM_CC_DIRECT	GO:0097128	cyclin D1-CDK4 complex	2	0.819672	0.0234006	CCND1, CDK4	244	2	20647	84.6189	0.99998	0.115242	0.097125
GOTERM_CC_DIRECT	GO:0097145	BAK complex	2	0.819672	0.0234006	BAX, BAK1	244	2	20647	84.6189	0.99998	0.115242	0.097125
GOTERM_CC_DIRECT	GO:0032473	cytoplasmic side of mitochondrial outer membrane	2	0.819672	0.0234006	BECN1, LRRK2	244	2	20647	84.6189	0.99998	0.115242	0.097125
GOTERM_CC_DIRECT	GO:0044753	amphisome	2	0.819672	0.0234006	LRRK2, SQSTM1	244	2	20647	84.6189	0.99998	0.115242	0.097125
GOTERM_CC_DIRECT	GO:0005911	cell-cell junction	7	2.86885	0.0263842	IGSF11, GRIA1, APP, PRKCD, CTNNB1, AKT1, ACTB	244	192	20647	3.08506	0.999995	0.128553	0.108344
GOTERM_CC_DIRECT	GO:0005791	rough endoplasmic reticulum	4	1.63934	0.0323075	APP, NCF1, PSEN1, HCRT	244	59	20647	5.73687	1	0.155756	0.131271
GOTERM_CC_DIRECT	GO:0070062	extracellular exosome	37	15.1639	0.0330546	GABRB2, APP, GRN, BTG2, DDC, ABCB1, GSTP1, SLC22A2, LRRK2, GPT, COMT, ENO2, ACTB, TGM2, PRNP, NQO2, G6PD, HSP90AA1, ACE, VCAM1, MDH1, PRKCD, SOD2, CP, MMP9, AGT, SOD1, ACE2, FASN, CAT, ALB, BAX, CTNNB1, FAS, CALR, SQSTM1, RAB7A	244	2240	20647	1.39772	1	0.157698	0.132907
GOTERM_CC_DIRECT	GO:0016942	insulin-like growth factor binding protein complex	2	0.819672	0.0348955	IGFBP3, IGF1	244	3	20647	56.4126	1	0.159822	0.134697
GOTERM_CC_DIRECT	GO:0099073	mitochondrion-derived vesicle	2	0.819672	0.0348955	PRKN, DNM1L	244	3	20647	56.4126	1	0.159822	0.134697
GOTERM_CC_DIRECT	GO:0036488	CHOP-C/EBP complex	2	0.819672	0.0348955	CEBPB, DDIT3	244	3	20647	56.4126	1	0.159822	0.134697
GOTERM_CC_DIRECT	GO:0043293	apoptosome	2	0.819672	0.0348955	CASP9, CYCS	244	3	20647	56.4126	1	0.159822	0.134697
GOTERM_MF_DIRECT	GO:0042802	identical protein binding	77	31.5574	1.06244e-22	GABRB3, APP, FAAH, FMR1, LRRK2, GRIK5, HTR2C, HTR2A, GRIK2, SLC6A1, NR3C1, ENO2, TNF, ACTB, SLC6A4, CASP9, GRM5, CASP8, CASP6, CASP1, AKT1, DNM1L, KCNH2, G6PD, HSP90AA1, PARP1, ADIPOQ, SIGMAR1, FOS, SYP, MMP9, SIRT1, ACE2, CREB1, ADORA2A, DDIT3, CAT, PPARG, MAPT, SQSTM1, TLR4, TP53, MAD1L1, GRIA1, PRKN, CRP, BECN1, MAOB, ASMT, RELA, INS, CNR1, HMOX1, MAPK1, BAK1, DRD2, MAPK3, SNCA, PRNP, JUN, TGF…	244	1736	18967	3.44786	8.51017e-20	8.51017e-20	7.4371e-20
GOTERM_MF_DIRECT	GO:0019899	enzyme binding	38	15.5738	7.22498e-22	PRKN, APP, DDC, ATP2A2, CYP2C19, ENO2, PTGS2, HIF1A, RELA, MAPK8, CCND1, AKT1, HMOX1, UGT1A6, JUN, HSP90AA1, TGFB1, PARP1, PRKCD, PAWR, MAPK14, SOD2, SIRT1, NFKB1, BACE1, AR, CREB1, ADORA2A, TH, CYP1A2, CAT, CYP1A1, CTNNB1, PPARG, CYP2E1, MAPT, SQSTM1, TP53	244	386	18967	7.65253	5.78721e-19	2.8936e-19	2.52874e-19
GOTERM_MF_DIRECT	GO:0005515	protein binding	215	88.1148	1.05013e-14	APP, FAAH, ENO2, ACTB, GJA1, CYP1B1, AKT1, JUNB, PRKCD, ZFYVE21, GABRG2, AR, ACE2, DDIT3, CLOCK, TP53, TPH1, ABCB1, MAOB, MAOA, LHB, BAZ2B, HIF1A, MAP2, HIVEP1, HMOX1, PPARGC1A, ATG7, ATG5, EGR1, JUN, CREBBP, SETDB1, HOMER1, IGF1, NR0B2, GRIN2B, COL1A1, TH, FASN, CYP1A2, CYP1A1, ID3, CALR, ACHE, CDKN1A, BTG2, ELN, PRL, SLC6A1, SLC6A2, SLC6A3, SLC6A4, SLC18A2, IL10, SREBF1, PARP1, DUSP1, FSHB, PAW…	244	12657	18967	1.32043	8.44824e-12	2.80386e-12	2.45031e-12
GOTERM_MF_DIRECT	GO:0000976	transcription regulatory region sequence-specific DNA binding	23	9.42623	4.90912e-13	KCNH2, EGR1, JUN, CEBPB, STAT3, NR1H4, FOS, TNF, RELA, POU5F1, NFKB1, PER2, YY1, PER1, AR, PER3, DDIT3, CRY2, PPARG, TP53, BMAL1, NFE2L2, SNCA	244	238	18967	7.51207	3.93243e-10	9.83052e-11	8.59097e-11
GOTERM_MF_DIRECT	GO:0031625	ubiquitin protein ligase binding	25	10.2459	2.74363e-12	PRKN, BECN1, GSK3B, CDKN1A, ABCB1, GRIK2, HIF1A, RELA, CASP8, DNM1L, PPARGC1A, KCNH2, JUN, HSP90AA1, PARP1, POU5F1, PER1, PINK1, PER3, BCL2, CTNNB1, CALR, SQSTM1, TP53, NFE2L2	244	315	18967	6.16933	2.19761e-09	4.39529e-10	3.84108e-10
GOTERM_MF_DIRECT	GO:0030594	neurotransmitter receptor activity	12	4.91803	8.72547e-09	GABRB3, GABRB2, GABRA1, HRH1, HTR1D, HTR1A, HTR2C, HTR3A, HTR2A, GABRD, GABRG3, GABRG2	244	83	18967	11.2386	6.98908e-06	1.01217e-06	8.84547e-07
GOTERM_MF_DIRECT	GO:0042803	protein homodimerization activity	32	13.1148	8.84547e-09	APP, ACHE, CEBPB, FMR1, LRRK2, ASMT, PTGS2, RELA, AKT1, HMOX1, BAK1, DNM1L, ATG7, UGT1A6, KCNH2, NTRK2, CASR, NQO2, G6PD, HSP90AA1, PARP1, NOS2, AADAT, ADIPOQ, STAT3, NR0B2, VEGFA, DDIT3, CAT, BCL2, BAX, BCL2L1	244	749	18967	3.32106	7.0852e-06	1.01217e-06	8.84547e-07
GOTERM_MF_DIRECT	GO:0044877	macromolecular complex binding	22	9.01639	1.37714e-08	PRKN, SREBF1, PRNP, CDKN1A, TGFB1, HOMER1, GAD2, FOS, HTR2A, ENO2, NR0B2, SLC6A3, GRIN1, PINK1, CASP8, ADORA2A, CCND1, CASP3, BAK1, FCGR2B, DRD2, SQSTM1	244	370	18967	4.622	1.10308e-05	1.37886e-06	1.205e-06
GOTERM_MF_DIRECT	GO:0061629	RNA polymerase II sequence-specific DNA binding transcription factor binding	16	6.55738	1.94214e-08	GSK3B, CREBBP, JUN, PARP1, CDKN2A, STAT3, FOS, HIF1A, POU5F1, AR, CREB1, DDIT3, CTNNB1, PPARGC1A, TP53, NFE2L2	244	187	18967	6.651	1.55564e-05	1.72851e-06	1.51055e-06
GOTERM_MF_DIRECT	GO:1904315	transmitter-gated ion channel activity involved in regulation of postsynaptic membrane potential	9	3.68852	3.49258e-08	GRIA1, GABRB2, GABRA1, GRIK5, GRIK2, GABRD, GABRG3, GRIN2B, GABRG2	244	40	18967	17.4901	2.79752e-05	2.79756e-06	2.44481e-06
GOTERM_MF_DIRECT	GO:0019901	protein kinase binding	25	10.2459	6.7783e-08	GRIA1, PRKN, BECN1, GSK3B, CDKN1A, NR3C1, HIF1A, RELA, ACTB, CASP9, CCND1, AKT1, SREBF1, CASR, PARP1, CDKN2A, PRKCD, STAT3, CRY2, CRY1, CTNNB1, MAPT, SQSTM1, TP53, BCL2L1	244	521	18967	3.73002	5.42927e-05	4.93583e-06	4.31346e-06
GOTERM_MF_DIRECT	GO:0051087	chaperone binding	12	4.91803	1.70103e-07	PRKN, PRNP, APP, GRN, ALB, BAX, BAK1, MAPT, CALR, TP53, CP, SOD1	244	110	18967	8.48003	0.000136243	1.13544e-05	9.92269e-06
GOTERM_MF_DIRECT	GO:0002020	protease binding	12	4.91803	2.24268e-07	COL1A1, NTRK2, GSK3B, PRNP, PINK1, CASP3, BCL2, MBP, TNF, TP53, SLC6A3, INS	244	113	18967	8.2549	0.000179622	1.28313e-05	1.12134e-05
GOTERM_MF_DIRECT	GO:0005179	hormone activity	12	4.91803	2.24268e-07	POMC, NPPB, GH1, LEP, FSHB, LHB, ADIPOQ, CRH, PRL, IGF1, AGT, INS	244	113	18967	8.2549	0.000179622	1.28313e-05	1.12134e-05
GOTERM_MF_DIRECT	GO:0051378	serotonin binding	6	2.45902	3.9207e-07	HTR1D, HTR1A, HTR2C, HTR3A, HTR2A, SLC6A4	244	13	18967	35.877	0.000313999	2.09366e-05	1.82966e-05
GOTERM_MF_DIRECT	GO:0020037	heme binding	13	5.32787	7.68145e-07	NOS2, NOS3, PTGS2, CYP2C19, CYP19A1, CYP1A2, CAT, CYP1A1, CYP1B1, HMOX1, CYCS, CYP2E1, NOS1	244	155	18967	6.51959	0.000615095	3.84553e-05	3.36063e-05
GOTERM_MF_DIRECT	GO:0035240	dopamine binding	5	2.04918	8.92611e-07	TH, DRD1, DRD2, SLC6A3, DRD5	244	7	18967	55.524	0.000714727	4.20578e-05	3.67546e-05
GOTERM_MF_DIRECT	GO:0016922	ligand-dependent nuclear receptor binding	8	3.27869	1.32967e-06	CRY2, NR1I2, NR1H4, CRY1, CTNNB1, HIF1A, SIRT1, PPARGC1A	244	44	18967	14.1334	0.0010645	5.91705e-05	5.17095e-05
GOTERM_MF_DIRECT	GO:0005216	ion channel activity	8	3.27869	2.11208e-06	GABRB3, KCNH2, GABRB2, ITPR1, CACNA1A, HTR3A, CACNA1C, GABRD	244	47	18967	13.2313	0.00169035	8.90409e-05	7.78135e-05
GOTERM_MF_DIRECT	GO:0097110	scaffold protein binding	9	3.68852	2.75788e-06	GRIA1, KCNH2, HSP90AA1, GJA1, CASP8, HOMER1, NOS3, GRIK2, NOS1	244	69	18967	10.1392	0.00220663	0.000108708	9.50009e-05
GOTERM_MF_DIRECT	GO:0005230	extracellular ligand-gated ion channel activity	7	2.86885	2.85003e-06	GABRB3, GABRB2, GABRA1, HTR3A, GABRD, GABRG3, GABRG2	244	32	18967	17.0042	0.00228027	0.000108708	9.50009e-05
GOTERM_MF_DIRECT	GO:0004890	GABA-A receptor activity	6	2.45902	3.32634e-06	GABRB3, GABRB2, GABRA1, GABRD, GABRG3, GABRG2	244	19	18967	24.5475	0.00266086	0.000121109	0.000105838
GOTERM_MF_DIRECT	GO:0008504	monoamine transmembrane transporter activity	5	2.04918	5.19554e-06	SLC22A2, SLC6A2, SLC6A3, SLC18A2, SLC6A4	244	10	18967	38.8668	0.00415299	0.00018094	0.000158125
GOTERM_MF_DIRECT	GO:0004879	RNA polymerase II transcription factor activity, ligand-activated sequence-specific DNA binding	8	3.27869	5.51115e-06	SREBF1, AR, STAT3, NR1I2, NR1H4, PPARG, NR3C1, NR3C2	244	54	18967	11.5161	0.00440471	0.000183935	0.000160742
GOTERM_MF_DIRECT	GO:0019825	oxygen binding	7	2.86885	6.93017e-06	TH, ALB, CYP1A1, CYP2E1, CYP2C19, SOD2, CYP19A1	244	37	18967	14.7064	0.00553571	0.000222043	0.000194045
GOTERM_MF_DIRECT	GO:0034617	tetrahydrobiopterin binding	4	1.63934	8.23056e-06	NOS2, TH, NOS3, NOS1	244	4	18967	77.7336	0.00657102	0.000253565	0.000221592
GOTERM_MF_DIRECT	GO:0005507	copper ion binding	8	3.27869	1.1259e-05	IL1A, PRNP, ATP7B, ALB, TP53, CP, SOD1, SNCA	244	60	18967	10.3645	0.008978	0.000334018	0.000291901
GOTERM_MF_DIRECT	GO:0003700	transcription factor activity, sequence-specific DNA binding	23	9.42623	1.4221e-05	SREBF1, EGR1, JUN, CEBPB, STAT3, NR1I2, NR1H4, FOS, NR3C1, HIF1A, RELA, POU5F1, NFKB1, NR3C2, AR, CREB1, DDIT3, PPARG, CLOCK, JUNB, TP53, BMAL1, NFE2L2	244	613	18967	2.9166	0.0113265	0.000406823	0.000355526
GOTERM_MF_DIRECT	GO:0001540	beta-amyloid binding	9	3.68852	1.58112e-05	BACE1, GRIA1, PRNP, ACHE, CACNA1A, FCGR2B, GRIN2B, TLR4, GRIN1	244	87	18967	8.04141	0.012585	0.000427543	0.000373633
GOTERM_MF_DIRECT	GO:0001228	transcriptional activator activity, RNA polymerase II transcription regulatory region sequence-specific binding	20	8.19672	1.60128e-05	SREBF1, EGR1, JUN, CEBPB, STAT3, NR1I2, NR1H4, FOS, NR3C1, HIF1A, RELA, NFKB1, YY1, AR, CREB1, DDIT3, CLOCK, JUNB, TP53, NFE2L2	244	483	18967	3.21878	0.0127445	0.000427543	0.000373633
GOTERM_MF_DIRECT	GO:0044325	ion channel binding	11	4.5082	1.69477e-05	PRNP, HSP90AA1, CASR, HOMER1, FMR1, LRRK2, PDE4B, ATP2A2, CTNNB1, BAK1, NOS1	244	144	18967	5.93798	0.0134835	0.000429568	0.000375403
GOTERM_MF_DIRECT	GO:0022851	GABA-gated chloride ion channel activity	5	2.04918	1.71613e-05	GABRB3, GABRB2, GABRA1, GABRG3, GABRG2	244	13	18967	29.8975	0.0136523	0.000429568	0.000375403
GOTERM_MF_DIRECT	GO:0005516	calmodulin binding	13	5.32787	1.77745e-05	ACE, NOS2, NOS3, CACNA1C, GRIN1, TJP1, GAP43, ADORA2A, MAP2, FAS, AKT1, MBP, NOS1	244	210	18967	4.81208	0.0141366	0.000431435	0.000377034
GOTERM_MF_DIRECT	GO:0004952	dopamine neurotransmitter receptor activity	4	1.63934	2.03812e-05	DRD1, DRD2, DRD3, DRD5	244	5	18967	62.1869	0.016193	0.000480158	0.000419613
GOTERM_MF_DIRECT	GO:0005125	cytokine activity	12	4.91803	3.88614e-05	IL10, IL4, IL1A, GRN, IL6, TGFB1, IFNG, IL1B, ADIPOQ, TNF, IL2, VEGFA	244	192	18967	4.85835	0.0306491	0.000889166	0.000777049
GOTERM_MF_DIRECT	GO:0043565	sequence-specific DNA binding	16	6.55738	3.99625e-05	EGR1, NR1I2, NR1H4, FOS, NR3C1, HIF1A, POU5F1, NR3C2, AR, BCL2, PPARG, MAPT, CLOCK, PPARGC1A, BMAL1, NFE2L2	244	344	18967	3.61552	0.0315037	0.000889166	0.000777049
GOTERM_MF_DIRECT	GO:0004707	MAP kinase activity	5	2.04918	4.23802e-05	MAPK9, MAPK8, MAPK1, MAPK14, MAPK3	244	16	18967	24.2918	0.0333775	0.000903688	0.00078974
GOTERM_MF_DIRECT	GO:0005184	neuropeptide hormone activity	6	2.45902	4.28716e-05	GAL, PENK, CRH, OXT, AVP, HCRT	244	31	18967	15.0452	0.0337579	0.000903688	0.00078974
GOTERM_MF_DIRECT	GO:0016491	oxidoreductase activity	13	5.32787	4.95351e-05	NQO2, MAOB, NOS2, MAOA, NOS3, CYP2C19, CP, FASN, CYP1A2, CYP1A1, CYP2E1, NOS1, SNCA	244	233	18967	4.33707	0.0389017	0.00101738	0.000889092
GOTERM_MF_DIRECT	GO:0042826	histone deacetylase binding	10	4.09836	5.82835e-05	PRKN, HSP90AA1, CEBPB, MAPK8, CCND1, PARP1, CRY1, HIF1A, TP53, RELA	244	134	18967	5.80102	0.0456134	0.00111848	0.000977445
GOTERM_MF_DIRECT	GO:0070330	aromatase activity	6	2.45902	5.86467e-05	CYP1A2, CYP1A1, CYP1B1, CYP2E1, CYP2C19, CYP19A1	244	33	18967	14.1334	0.045891	0.00111848	0.000977445
GOTERM_MF_DIRECT	GO:0015276	ligand-gated ion channel activity	6	2.45902	5.86467e-05	GRIA1, GRIK5, HTR3A, GRIK2, GRIN2B, GRIN1	244	33	18967	14.1334	0.045891	0.00111848	0.000977445
GOTERM_MF_DIRECT	GO:0008083	growth factor activity	11	4.5082	6.03988e-05	IL10, IL4, GH1, GRN, IL6, TGFB1, BDNF, IGF1, IL2, AGT, VEGFA	244	167	18967	5.12018	0.0472292	0.0011251	0.000983236
GOTERM_MF_DIRECT	GO:0019900	kinase binding	9	3.68852	6.62418e-05	PRKN, PER1, CEBPB, PER3, PRKCD, CASP1, FAS, CTNNB1, GFAP	244	106	18967	6.60002	0.0516783	0.0012059	0.00105385
GOTERM_MF_DIRECT	GO:0004497	monooxygenase activity	8	3.27869	6.87569e-05	TPH2, TPH1, CYP1A2, CYP1A1, CYP1B1, CYP2E1, CYP2C19, CYP19A1	244	79	18967	7.87176	0.053587	0.00121598	0.00106266
GOTERM_MF_DIRECT	GO:0008066	glutamate receptor activity	5	2.04918	6.98318e-05	GRIA1, GRM5, GRM4, GRIK5, GRIK2	244	18	18967	21.5927	0.0544015	0.00121598	0.00106266
GOTERM_MF_DIRECT	GO:0001221	transcription cofactor binding	6	2.45902	0.00010331	SREBF1, NR1H4, CTNNB1, PPARG, FOS, NFE2L2	244	37	18967	12.6054	0.079424	0.00176067	0.00153866
GOTERM_MF_DIRECT	GO:0005506	iron ion binding	10	4.09836	0.000107236	TPH2, TPH1, TH, CYP1A2, CYP1A1, CYP1B1, CYP2E1, CALR, CYP2C19, CYP19A1	244	145	18967	5.36094	0.0823145	0.0017895	0.00156386
GOTERM_MF_DIRECT	GO:0030170	pyridoxal phosphate binding	7	2.86885	0.000116723	ALAS2, DDC, AADAT, GAD1, ALB, GAD2, GPT	244	60	18967	9.06892	0.0892626	0.00190806	0.00166747
GOTERM_MF_DIRECT	GO:0003677	DNA binding	34	13.9344	0.000218606	APP, CEBPB, BAZ2B, NR3C1, HIF1A, RELA, YY1, MAPK1, PPARGC1A, JUNB, SREBF1, EGR1, JUN, SETDB1, PARP1, CDKN2A, STAT3, SOD2, POU5F1, NFKB1, AR, CREB1, LEP, DDIT3, CRY2, ALB, CRY1, PPARG, MAPT, CALR, BMAL1, CLOCK, TP53, NFE2L2	244	1337	18967	1.97677	0.160646	0.00350207	0.00306049
GOTERM_MF_DIRECT	GO:0016712	oxidoreductase activity, acting on paired donors, with incorporation or reduction of molecular oxygen, reduced flavin or flavoprotein as one donor, and incorporation of one atom of oxygen	5	2.04918	0.000228279	CYP1A2, CYP1B1, CYP2E1, CYP2C19, CYP19A1	244	24	18967	16.1945	0.167125	0.00358532	0.00313323
GOTERM_MF_DIRECT	GO:0097153	cysteine-type endopeptidase activity involved in apoptotic process	4	1.63934	0.000233213	CASP9, CASP8, CASP6, CASP3	244	10	18967	31.0934	0.170411	0.00359237	0.0031394
GOTERM_MF_DIRECT	GO:0051879	Hsp90 protein binding	6	2.45902	0.000239293	CYP1A1, CYP2E1, MAPT, NR3C1, HIF1A, BMAL1	244	44	18967	10.6	0.174443	0.00361648	0.00316047
GOTERM_MF_DIRECT	GO:0005102	receptor binding	16	6.55738	0.000292819	APP, LRRK2, LHB, STAT3, ADIPOQ, SLC6A3, POMC, NPPB, CXCL10, AR, GJA1, CRH, CCL2, AVP, PPARGC1A, TLR4	244	412	18967	3.01878	0.209099	0.00434348	0.0037958
GOTERM_MF_DIRECT	GO:0005237	inhibitory extracellular ligand-gated ion channel activity	4	1.63934	0.000317636	GABRB2, GABRA1, GABRG3, GABRG2	244	11	18967	28.2668	0.224671	0.00454334	0.00397046
GOTERM_MF_DIRECT	GO:0097199	cysteine-type endopeptidase activity involved in apoptotic signaling pathway	4	1.63934	0.000317636	CASP9, CASP8, CASP3, CASP1	244	11	18967	28.2668	0.224671	0.00454334	0.00397046
GOTERM_MF_DIRECT	GO:0008233	peptidase activity	8	3.27869	0.000407524	BACE1, CASP9, APP, ACE, CASP8, CASP3, MMP9, TGM2	244	105	18967	5.92256	0.278551	0.00572679	0.00500468
GOTERM_MF_DIRECT	GO:0097200	cysteine-type endopeptidase activity involved in execution phase of apoptosis	4	1.63934	0.000419515	CASP9, CASP8, CASP6, CASP3	244	12	18967	25.9112	0.28545	0.00579364	0.00506311
GOTERM_MF_DIRECT	GO:0004672	protein kinase activity	15	6.14754	0.000433282	GSK3B, LRRK2, PRKCD, MAPK14, MTOR, MAPK9, PINK1, MAPK8, CCND1, GRK5, CDK4, GRK6, CCL2, AKT1, AVP	244	382	18967	3.05237	0.293289	0.00588235	0.00514063
GOTERM_MF_DIRECT	GO:0004517	nitric-oxide synthase activity	3	1.22951	0.000486266	NOS2, NOS3, NOS1	244	3	18967	77.7336	0.322668	0.00649165	0.0056731
GOTERM_MF_DIRECT	GO:0031490	chromatin DNA binding	7	2.86885	0.000781704	PER1, CEBPB, CREBBP, STAT3, CLOCK, PPARGC1A, RELA	244	85	18967	6.40159	0.465482	0.0102647	0.00897038
GOTERM_MF_DIRECT	GO:0099507	ligand-gated ion channel activity involved in regulation of presynaptic membrane potential	4	1.63934	0.000843307	GRIA1, GRIK5, GRIK2, GRIN2B	244	15	18967	20.729	0.491237	0.010895	0.00952121
GOTERM_MF_DIRECT	GO:0004993	G-protein coupled serotonin receptor activity	5	2.04918	0.000901162	HRH1, HTR1D, HTR1A, HTR2C, HTR2A	244	34	18967	11.4314	0.514296	0.0114576	0.0100129
GOTERM_MF_DIRECT	GO:0008502	melatonin receptor activity	3	1.22951	0.000964301	MTNR1A, MTNR1B, GPR50	244	4	18967	58.3002	0.538271	0.0118832	0.0103848
GOTERM_MF_DIRECT	GO:0016714	oxidoreductase activity, acting on paired donors, with incorporation or reduction of molecular oxygen, reduced pteridine as one donor, and incorporation of one atom of oxygen	3	1.22951	0.000964301	TPH2, TPH1, TH	244	4	18967	58.3002	0.538271	0.0118832	0.0103848
GOTERM_MF_DIRECT	GO:0070888	E-box binding	6	2.45902	0.00101925	PER1, CRY1, PPARG, HIF1A, BMAL1, CLOCK	244	60	18967	7.77336	0.558173	0.01237	0.0108102
GOTERM_MF_DIRECT	GO:0019903	protein phosphatase binding	7	2.86885	0.00111801	HSP90AA1, MAPK8, STAT3, CTNNB1, PPARG, MAPK14, TP53	244	91	18967	5.97951	0.591812	0.0133661	0.0116807
GOTERM_MF_DIRECT	GO:0046982	protein heterodimerization activity	14	5.7377	0.00132746	APP, GABBR1, CEBPB, FMR1, HIF1A, DDIT3, ADORA1, BCL2, BAX, BAK1, TP53, TLR4, UGT1A6, BCL2L1	244	381	18967	2.85635	0.654929	0.0156367	0.0136651
GOTERM_MF_DIRECT	GO:0019904	protein domain specific binding	11	4.5082	0.00157417	TJP1, DDC, TH, IL1B, ITPR1, ID3, OPRM1, HIF1A, DRD3, NR0B2, NFE2L2	244	252	18967	3.39313	0.716885	0.018274	0.0159698
GOTERM_MF_DIRECT	GO:0005326	neurotransmitter transporter activity	4	1.63934	0.00172929	SLC22A2, SLC6A2, SLC6A3, SLC6A4	244	19	18967	16.365	0.750016	0.0195093	0.0170493
GOTERM_MF_DIRECT	GO:0004708	MAP kinase kinase activity	4	1.63934	0.00172929	MAPK8, MAPK1, MAPK14, MAPK3	244	19	18967	16.365	0.750016	0.0195093	0.0170493
GOTERM_MF_DIRECT	GO:0009055	electron carrier activity	6	2.45902	0.00191098	NQO2, MAOB, NCF1, CYP1A2, CYCS, CYP19A1	244	69	18967	6.75944	0.783932	0.0212597	0.018579
GOTERM_MF_DIRECT	GO:0003682	chromatin binding	16	6.55738	0.00199014	SREBF1, APP, CREBBP, JUN, CEBPB, SETDB1, PARP1, FMR1, FOS, RELA, NFKB1, YY1, AR, CTNNB1, PPARG, TP53	244	498	18967	2.49747	0.797232	0.021837	0.0190835
GOTERM_MF_DIRECT	GO:0004674	protein serine/threonine kinase activity	14	5.7377	0.00202978	GSK3B, LRRK2, PRKCD, MAPK14, MTOR, MAPK9, PINK1, MAPK8, GRK5, CDK4, AKT1, MAPK1, SQSTM1, MAPK3	244	400	18967	2.72068	0.803582	0.021971	0.0192007
GOTERM_MF_DIRECT	GO:0005254	chloride channel activity	6	2.45902	0.00216865	GABRB3, GABRB2, GABRA1, GABRD, GABRG3, GABRG2	244	71	18967	6.56904	0.824299	0.0227997	0.0199249
GOTERM_MF_DIRECT	GO:0048156	tau protein binding	5	2.04918	0.00219174	GSK3B, HSP90AA1, MAP2, ACTB, SNCA	244	43	18967	9.03879	0.827526	0.0227997	0.0199249
GOTERM_MF_DIRECT	GO:0050661	NADP binding	5	2.04918	0.00219174	G6PD, NOS2, NOS3, CAT, NOS1	244	43	18967	9.03879	0.827526	0.0227997	0.0199249
GOTERM_MF_DIRECT	GO:0008131	primary amine oxidase activity	3	1.22951	0.00237018	VCAM1, MAOB, MAOA	244	6	18967	38.8668	0.850546	0.0234385	0.0204831
GOTERM_MF_DIRECT	GO:0032795	heterotrimeric G-protein binding	3	1.22951	0.00237018	ADORA1, DRD1, DRD2	244	6	18967	38.8668	0.850546	0.0234385	0.0204831
GOTERM_MF_DIRECT	GO:0051434	BH3 domain binding	3	1.22951	0.00237018	BCL2, BAX, BCL2L1	244	6	18967	38.8668	0.850546	0.0234385	0.0204831
GOTERM_MF_DIRECT	GO:0031802	type 5 metabotropic glutamate receptor binding	3	1.22951	0.00237018	PRNP, HOMER1, ADORA2A	244	6	18967	38.8668	0.850546	0.0234385	0.0204831
GOTERM_MF_DIRECT	GO:0002039	p53 binding	6	2.45902	0.00245075	GSK3B, CREBBP, CDKN2A, HIF1A, SIRT1, TP53	244	73	18967	6.38906	0.859909	0.0239397	0.020921
GOTERM_MF_DIRECT	GO:0005158	insulin receptor binding	4	1.63934	0.00304349	APP, IRS1, IGF1, INS	244	23	18967	13.5189	0.912974	0.0293715	0.025668
GOTERM_MF_DIRECT	GO:0016301	kinase activity	10	4.09836	0.0031159	MAPK9, NTRK2, GSK3B, CDKN1A, PINK1, CDKN2A, CDK4, LRRK2, AKT1, MTOR	244	232	18967	3.35059	0.917893	0.0297123	0.0259658
GOTERM_MF_DIRECT	GO:0001223	transcription coactivator binding	5	2.04918	0.00328772	AR, CREBBP, HIF1A, RELA, NFKB1	244	48	18967	8.09725	0.928481	0.0307319	0.0268568
GOTERM_MF_DIRECT	GO:0038023	signaling receptor activity	10	4.09836	0.00329956	GRIA1, PRNP, GRIK5, P2RY2, FAS, GRIK2, GRIN2B, TLR4, SQSTM1, GRIN1	244	234	18967	3.32195	0.929159	0.0307319	0.0268568
GOTERM_MF_DIRECT	GO:0004175	endopeptidase activity	6	2.45902	0.00345681	BACE1, ACE2, ACE, CASP1, PSEN1, MMP9	244	79	18967	5.90382	0.93757	0.0318265	0.0278134
GOTERM_MF_DIRECT	GO:0070412	R-SMAD binding	4	1.63934	0.00387884	JUN, PARP1, PPARG, FOS	244	25	18967	12.4374	0.955532	0.0353062	0.0308544
GOTERM_MF_DIRECT	GO:0000978	RNA polymerase II core promoter proximal region sequence-specific DNA binding	28	11.4754	0.00404994	APP, CEBPB, NR1I2, NR3C1, HIF1A, RELA, NR3C2, YY1, HIVEP1, JUNB, SREBF1, EGR1, JUN, STAT3, NR1H4, FOS, SIRT1, POU5F1, NFKB1, PER1, AR, CREB1, DDIT3, PPARG, BMAL1, CLOCK, TP53, NFE2L2	244	1222	18967	1.78113	0.961249	0.0364495	0.0318535
GOTERM_MF_DIRECT	GO:0030544	Hsp70 protein binding	5	2.04918	0.00409826	PRKN, CYP1A1, BAX, CYP2E1, SNCA	244	51	18967	7.62094	0.962726	0.0364745	0.0318754
GOTERM_MF_DIRECT	GO:0101020	estrogen 16-alpha-hydroxylase activity	3	1.22951	0.00435004	CYP1A2, CYP1A1, CYP1B1	244	8	18967	29.1501	0.96956	0.0382899	0.0334618
GOTERM_MF_DIRECT	GO:0005178	integrin binding	8	3.27869	0.00462237	APP, CASR, VCAM1, IL1B, IGF1, CALR, SLC6A4, GFAP	244	160	18967	3.88668	0.97555	0.0402448	0.0351702
GOTERM_MF_DIRECT	GO:0004712	protein serine/threonine/tyrosine kinase activity	14	5.7377	0.00492695	NTRK2, GSK3B, LRRK2, PRKCD, MAPK14, MTOR, MAPK9, PINK1, MAPK8, CDK4, AKT1, MAPK1, FGFR3, MAPK3	244	444	18967	2.45106	0.980865	0.0424354	0.0370846
GOTERM_MF_DIRECT	GO:0008270	zinc ion binding	22	9.01639	0.00523275	PRKN, EGR1, NQO2, CREBBP, ACE, SETDB1, PARP1, NR1I2, NR1H4, NR3C1, GRIN2B, MMP9, NR3C2, SOD1, ACE2, AR, ALB, PPARG, CALR, SQSTM1, TP53, SNCA	244	888	18967	1.92583	0.985041	0.0445897	0.0389673
GOTERM_MF_DIRECT	GO:0001965	G-protein alpha-subunit binding	4	1.63934	0.00653276	GRIA1, DRD1, OPRM1, DRD2	244	30	18967	10.3645	0.994752	0.0550677	0.0481241
GOTERM_MF_DIRECT	GO:0008013	beta-catenin binding	6	2.45902	0.00659987	PRKN, GSK3B, AR, GJA1, CTNNB1, PSEN1	244	92	18967	5.06958	0.995028	0.0550677	0.0481241
GOTERM_MF_DIRECT	GO:1901363	heterocyclic compound binding	3	1.22951	0.00687397	ACE, DRD2, SLC6A3	244	10	18967	23.3201	0.996014	0.0567634	0.049606
GOTERM_MF_DIRECT	GO:0051721	protein phosphatase 2A binding	4	1.63934	0.00716519	BCL2, MAPT, TP53, SLC6A3	244	31	18967	10.0301	0.996849	0.0585645	0.05118
GOTERM_MF_DIRECT	GO:0034618	arginine binding	3	1.22951	0.00833094	NOS2, NOS3, NOS1	244	11	18967	21.2001	0.99877	0.0660701	0.0577392
GOTERM_MF_DIRECT	GO:0008503	benzodiazepine receptor activity	3	1.22951	0.00833094	GABRA1, GABRG3, GABRG2	244	11	18967	21.2001	0.99877	0.0660701	0.0577392

## Sheet: Table S3
Supplementary Table S3 KEGG enrichment analysis of 249 potential targets
Category	Term	Term	Count	Gene ratio	PValue	Genes	List Total	Pop Hits	Pop Total	Fold Enrichment	Bonferroni	Benjamini	FDR
KEGG_PATHWAY	hsa05417	Lipid and atherosclerosis	40	16.3934	1.73519e-22	GSK3B, NCF1, ITPR1, TNF, RELA, CASP9, MAPK9, MAPK8, CASP8, CASP6, CASP3, CASP1, CCL2, AKT1, MAPK1, MAPK3, JUN, HSP90AA1, VCAM1, NOS3, STAT3, FOS, MAPK14, SOD2, MMP9, NFKB1, TNFRSF1A, IL6, IL1B, DDIT3, CYP1A1, BCL2, BAX, FAS, CYCS, PPARG, TP53, TLR4, BCL2L1, NFE2L2	228	215	8644	7.05345	4.87589e-20	4.87589e-20	1.73519e-20
KEGG_PATHWAY	hsa04933	AGE-RAGE signaling pathway in diabetic complications	28	11.4754	1.49547e-20	TNF, RELA, MAPK9, MAPK8, CCND1, CASP3, CCL2, AKT1, MAPK1, MAPK3, EGR1, JUN, TGFB1, VCAM1, NOS3, PRKCD, STAT3, MAPK14, NFKB1, AGT, VEGFA, COL1A1, IL1A, IL6, CDK4, IL1B, BCL2, BAX	228	100	8644	10.6154	4.20227e-18	2.10113e-18	7.47735e-19
KEGG_PATHWAY	hsa04080	Neuroactive ligand-receptor interaction	47	19.2623	1.3958e-19	GABRB3, GRIA1, GABRB2, GRIK5, LHB, HTR2C, OXT, GRIK2, HTR2A, PRL, NR3C1, HRH1, GRM5, GRM4, CNR1, P2RY2, PENK, ADORA1, DRD1, TAC1, DRD2, HCRT, GABRD, DRD3, DRD5, GABRA1, GABBR1, FSHB, HTR1D, HTR1A, GPR50, OPRM1, GABRG3, GRIN2B, GABRG2, HCRTR2, AGT, GRIN1, POMC, GH1, MTNR1A, GAL, ADORA2A, MTNR1B, LEP, CRH, AVP	228	367	8644	4.85525	3.9222e-17	1.3074e-17	4.65266e-18
KEGG_PATHWAY	hsa05167	Kaposi sarcoma-associated herpesvirus infection	35	14.3443	3.50071e-19	BECN1, GSK3B, CDKN1A, ITPR1, ITPR3, PTGS2, HIF1A, RELA, CASP9, MAPK9, MAPK8, CASP8, CCND1, CASP3, AKT1, MAPK1, BAK1, MAPK3, JUN, CREBBP, STAT3, FOS, MAPK14, MTOR, NFKB1, TNFRSF1A, VEGFA, IL6, CREB1, CDK4, BAX, CTNNB1, FAS, CYCS, TP53	228	194	8644	6.83984	9.83699e-17	2.45925e-17	8.75177e-18
KEGG_PATHWAY	hsa05022	Pathways of neurodegeneration - multiple diseases	52	21.3115	1.11666e-18	APP, GSK3B, LRRK2, ATP2A2, TNF, SLC6A3, CASP9, GRM5, CASP8, CASP3, NOS1, GPX1, SIGMAR1, TNFRSF1A, IL1A, IL1B, DDIT3, CAT, MAPT, SQSTM1, GRIA1, PRKN, BECN1, ITPR1, ITPR3, CACNA1C, PSEN1, PTGS2, RELA, MAPK9, MAPK8, MAPK1, BAK1, MAPK3, SNCA, PRNP, NOS2, BDNF, MAPK14, GRIN2B, MTOR, NFKB1, GRIN1, SOD1, IL6, PINK1, BCL2, CYCS, BAX, CTNNB1, FAS, BCL2L1	228	476	8644	4.14168	3.13782e-16	6.27565e-17	2.23333e-17
KEGG_PATHWAY	hsa04726	Serotonergic synapse	27	11.0656	9.95102e-18	GABRB3, GABRB2, APP, TPH2, DDC, TPH1, MAOB, MAOA, ITPR1, CACNA1A, HTR2C, ITPR3, CACNA1C, HTR2A, CYP2C19, PTGS2, SLC6A4, CASP3, MAPK1, SLC18A2, MAPK3, KCNJ6, DUSP1, HTR1D, HTR1A, PLA2G4A, HTR3A	228	115	8644	8.90114	2.79624e-15	4.66039e-16	1.6585e-16
KEGG_PATHWAY	hsa05418	Fluid shear stress and atherosclerosis	29	11.8852	1.33112e-17	NCF1, GSTP1, TNF, RELA, ACTB, MAPK9, MAPK8, CCL2, AKT1, HMOX1, JUN, HSP90AA1, VCAM1, NOS3, DUSP1, FOS, MAPK14, MMP9, NFKB1, TNFRSF1A, VEGFA, IL1A, IFNG, IL1B, BCL2, CTNNB1, SQSTM1, TP53, NFE2L2	228	139	8644	7.90976	3.74045e-15	5.3435e-16	1.9016e-16
KEGG_PATHWAY	hsa05142	Chagas disease	25	10.2459	7.16671e-17	TNF, RELA, MAPK9, MAPK8, CASP8, CCL2, AKT1, MAPK1, MAPK3, IL10, JUN, TGFB1, ACE, NOS2, FOS, MAPK14, IL2, NFKB1, TNFRSF1A, IL6, IFNG, IL1B, FAS, CALR, TLR4	228	102	8644	9.29223	3.11973e-14	2.51731e-15	8.95839e-16
KEGG_PATHWAY	hsa04668	TNF signaling pathway	26	10.6557	9.50037e-17	CEBPB, PTGS2, TNF, RELA, MAPK9, MAPK8, CASP8, CASP3, CCL2, AKT1, MAPK1, DNM1L, JUNB, MAPK3, JUN, VCAM1, FOS, MAPK14, MMP9, NFKB1, TNFRSF1A, CXCL10, IL6, CREB1, IL1B, FAS	228	114	8644	8.64666	3.11973e-14	2.96623e-15	1.0556e-15
KEGG_PATHWAY	hsa04728	Dopaminergic synapse	27	11.0656	3.65111e-16	GRIA1, GSK3B, DDC, MAOB, MAOA, ITPR1, CACNA1A, ITPR3, CACNA1C, COMT, SLC6A3, MAPK9, MAPK8, AKT1, DRD1, DRD2, DRD3, SLC18A2, DRD5, KCNJ6, FOS, MAPK14, GRIN2B, CREB1, TH, BMAL1, CLOCK	228	132	8644	7.75478	9.35918e-14	1.02596e-14	3.65111e-15
KEGG_PATHWAY	hsa04210	Apoptosis	27	11.0656	8.94645e-16	ITPR1, ITPR3, TNF, RELA, ACTB, CASP9, MAPK9, MAPK8, CASP8, CASP6, CASP3, AKT1, MAPK1, BAK1, MAPK3, JUN, PARP1, FOS, NFKB1, TNFRSF1A, DDIT3, BCL2, BAX, FAS, CYCS, TP53, BCL2L1	228	136	8644	7.5267	2.49578e-13	2.28541e-14	8.13313e-15
KEGG_PATHWAY	hsa05162	Measles	27	11.0656	1.24707e-15	GSK3B, RELA, CASP9, MAPK9, MAPK8, CASP8, CCND1, CASP3, AKT1, BAK1, JUN, STAT3, FOS, IL2, NFKB1, IL1A, IL6, CDK4, IL1B, BCL2, BAX, FAS, CYCS, FCGR2B, TP53, TLR4, BCL2L1	228	138	8644	7.41762	3.4317e-13	2.92023e-14	1.03923e-14
KEGG_PATHWAY	hsa04657	IL-17 signaling pathway	23	9.42623	1.78161e-15	GSK3B, JUN, HSP90AA1, CEBPB, FOS, PTGS2, MAPK14, TNF, MMP9, RELA, NFKB1, IL4, MAPK9, CXCL10, IL6, MAPK8, CASP8, IFNG, IL1B, CASP3, CCL2, MAPK1, MAPK3	228	94	8644	9.27641	4.99156e-13	3.85102e-14	1.37047e-14
KEGG_PATHWAY	hsa05163	Human cytomegalovirus infection	33	13.5246	2.56793e-15	GSK3B, CDKN1A, ITPR1, ITPR3, PTGS2, TNF, RELA, CASP9, CASP8, CCND1, CASP3, CCL2, AKT1, MAPK1, BAK1, MAPK3, CDKN2A, STAT3, MAPK14, MTOR, NFKB1, TNFRSF1A, VEGFA, IL6, CREB1, CDK4, IL1B, BAX, CTNNB1, FAS, CYCS, CALR, TP53	228	225	8644	5.56047	7.17537e-13	5.13425e-14	1.82714e-14
KEGG_PATHWAY	hsa04932	Non-alcoholic fatty liver disease	28	11.4754	2.74071e-15	GSK3B, IRS1, TNF, RELA, INS, MAPK9, MAPK8, CASP8, CASP3, AKT1, SREBF1, JUN, TGFB1, ADIPOQ, FOS, MAPK14, NFKB1, TNFRSF1A, IL1A, IL6, IL1B, LEP, DDIT3, BAX, FAS, CYCS, PPARG, CYP2E1	228	155	8644	6.84867	7.79932e-13	5.13425e-14	1.82714e-14
KEGG_PATHWAY	hsa05152	Tuberculosis	29	11.8852	1.61286e-14	CEBPB, TNF, RELA, CASP9, MAPK9, MAPK8, CASP8, CASP3, AKT1, MAPK1, MAPK3, IL10, CREBBP, TGFB1, NOS2, MAPK14, NFKB1, TNFRSF1A, IL1A, IL6, CREB1, IFNG, IL1B, BCL2, BAX, CYCS, FCGR2B, TLR4, RAB7A	228	180	8644	6.10809	4.5236e-12	2.83259e-13	1.00804e-13
KEGG_PATHWAY	hsa05212	Pancreatic cancer	20	8.19672	4.4354e-14	CDKN1A, TGFB1, CDKN2A, STAT3, MTOR, RELA, NFKB1, VEGFA, CASP9, MAPK9, MAPK8, CCND1, CDK4, BAX, AKT1, MAPK1, BAK1, TP53, BCL2L1, MAPK3	228	76	8644	9.97692	1.24789e-11	7.33146e-13	2.60906e-13
KEGG_PATHWAY	hsa04380	Osteoclast differentiation	25	10.2459	6.51557e-14	NCF1, ITPR1, ATP2A2, ITPR3, TNF, RELA, MAPK9, MAPK8, AKT1, MAPK1, JUNB, MAPK3, JUN, TGFB1, FOS, MAPK14, NFKB1, TNFRSF1A, IL1A, CREB1, IFNG, IL1B, PPARG, FCGR2B, SQSTM1	228	135	8644	7.02079	1.83128e-11	1.01715e-12	3.61976e-13
KEGG_PATHWAY	hsa05161	Hepatitis B	27	11.0656	6.97743e-14	CDKN1A, TNF, RELA, CASP9, MAPK9, MAPK8, CASP8, CASP3, AKT1, MAPK1, MAPK3, JUN, CREBBP, TGFB1, STAT3, FOS, MAPK14, MMP9, NFKB1, IL6, CREB1, BCL2, BAX, FAS, CYCS, TP53, TLR4	228	162	8644	6.31871	1.95919e-11	1.03192e-12	3.67233e-13
KEGG_PATHWAY	hsa04024	cAMP signaling pathway	31	12.7049	1.20737e-13	GRIA1, LHB, ATP2A2, OXT, CACNA1C, RELA, MAPK9, MAPK8, ADORA1, PDE4B, AKT1, MAPK1, DRD1, DRD2, DRD5, MAPK3, JUN, CREBBP, GABBR1, BDNF, FSHB, HTR1D, HTR1A, FOS, GRIN2B, NFKB1, GRIN1, POMC, CREB1, ADORA2A, CRH	228	225	8644	5.22347	3.39426e-11	1.69635e-12	6.03684e-13
KEGG_PATHWAY	hsa05200	Pathways in cancer	47	19.2623	2.85929e-13	GSK3B, CDKN1A, GSTP1, PTGS2, HIF1A, RELA, CASP9, MAPK9, MAPK8, CASP8, CCND1, CASP3, AKT1, HMOX1, MAPK1, BAK1, MAPK3, JUN, CREBBP, HSP90AA1, TGFB1, NOS2, CDKN2A, STAT3, IGF1, FOS, MMP9, IL2, MTOR, NFKB1, AGT, VEGFA, IL4, AR, IL6, IFNG, CDK4, BCL2, BAX, CTNNB1, FAS, CYCS, PPARG, FGFR3, TP53, BCL2L1, NFE2L2	228	531	8644	3.3557	8.0333e-11	3.82601e-12	1.36157e-12
KEGG_PATHWAY	hsa05215	Prostate cancer	21	8.60656	4.80313e-13	GSK3B, CDKN1A, CREBBP, HSP90AA1, GSTP1, IGF1, MMP9, MTOR, RELA, NFKB1, INS, CASP9, AR, CREB1, CCND1, BCL2, AKT1, MAPK1, CTNNB1, TP53, MAPK3	228	97	8644	8.20781	1.34959e-10	5.87949e-12	2.09235e-12
KEGG_PATHWAY	hsa04066	HIF-1 signaling pathway	22	9.01639	5.01862e-13	CDKN1A, CREBBP, NOS2, NOS3, STAT3, IGF1, ENO2, HIF1A, MTOR, RELA, NFKB1, INS, HK1, VEGFA, IL6, IFNG, BCL2, AKT1, HMOX1, MAPK1, TLR4, MAPK3	228	109	8644	7.65202	1.41012e-10	5.87949e-12	2.09235e-12
KEGG_PATHWAY	hsa05210	Colorectal cancer	20	8.19672	5.02163e-13	GSK3B, CDKN1A, JUN, TGFB1, FOS, MTOR, CASP9, MAPK9, MAPK8, CCND1, CASP3, BCL2, BAX, AKT1, MAPK1, CTNNB1, CYCS, BAK1, TP53, MAPK3	228	86	8644	8.81681	1.41105e-10	5.87949e-12	2.09235e-12
KEGG_PATHWAY	hsa05145	Toxoplasmosis	22	9.01639	7.30354e-13	IL10, TGFB1, NOS2, STAT3, MAPK14, TNF, RELA, NFKB1, TNFRSF1A, CASP9, MAPK9, MAPK8, CASP8, IFNG, CASP3, BCL2, AKT1, MAPK1, CYCS, TLR4, BCL2L1, MAPK3	228	111	8644	7.51415	2.05216e-10	8.20918e-12	2.92142e-12
KEGG_PATHWAY	hsa05010	Alzheimer disease	39	15.9836	7.95178e-13	APP, BECN1, GSK3B, IRS1, ITPR1, ATP2A2, ITPR3, CACNA1C, PSEN1, PTGS2, TNF, RELA, INS, CASP9, MAPK9, MAPK8, GRM5, CASP8, CASP3, AKT1, MAPK1, NOS1, MAPK3, SNCA, NOS2, GRIN2B, MTOR, NFKB1, GRIN1, TNFRSF1A, BACE1, IL1A, IL6, IL1B, DDIT3, CTNNB1, FAS, CYCS, MAPT	228	384	8644	3.85047	2.23435e-10	8.59404e-12	3.05838e-12
KEGG_PATHWAY	hsa05133	Pertussis	18	7.37705	7.14808e-12	IL10, JUN, NOS2, FOS, MAPK14, TNF, RELA, NFKB1, IL1A, MAPK9, IL6, MAPK8, IL1B, CASP3, CASP1, MAPK1, TLR4, MAPK3	228	76	8644	8.97922	2.0086e-09	7.4393e-11	2.64744e-11
KEGG_PATHWAY	hsa05140	Leishmaniasis	18	7.37705	8.96209e-12	IL10, JUN, TGFB1, NOS2, NCF1, FOS, PTGS2, MAPK14, TNF, RELA, NFKB1, IL4, IL1A, IFNG, IL1B, MAPK1, TLR4, MAPK3	228	77	8644	8.86261	2.51834e-09	8.9941e-11	3.20075e-11
KEGG_PATHWAY	hsa05164	Influenza A	25	10.2459	1.33738e-11	TNF, RELA, ACTB, CASP9, CASP8, CASP3, CASP1, CCL2, AKT1, MAPK1, BAK1, MAPK3, CREBBP, NFKB1, TNFRSF1A, IL1A, CXCL10, IL6, IFNG, CDK4, IL1B, BAX, FAS, CYCS, TLR4	228	171	8644	5.54273	3.75805e-09	1.26591e-10	4.50502e-11
KEGG_PATHWAY	hsa04936	Alcoholic liver disease	23	9.42623	1.35151e-11	SREBF1, GSK3B, ADIPOQ, MAPK14, SIRT1, TNF, RELA, NFKB1, TNFRSF1A, MAPK9, IL6, MAPK8, CASP8, CCND1, IL1B, CASP3, FASN, FAS, AKT1, CTNNB1, CYP2E1, PPARGC1A, TLR4	228	142	8644	6.14072	3.79774e-09	1.26591e-10	4.50502e-11
KEGG_PATHWAY	hsa05030	Cocaine addiction	15	6.14754	1.48761e-11	DDC, JUN, MAOB, MAOA, BDNF, GRIN2B, SLC6A3, RELA, NFKB1, GRIN1, CREB1, TH, DRD1, DRD2, SLC18A2	228	49	8644	11.6058	4.18018e-09	1.34845e-10	4.79874e-11
KEGG_PATHWAY	hsa04625	C-type lectin receptor signaling pathway	20	8.19672	1.81839e-11	IL10, JUN, PRKCD, ITPR1, ITPR3, PTGS2, MAPK14, TNF, IL2, RELA, NFKB1, MAPK9, IL6, MAPK8, CASP8, IL1B, CASP1, AKT1, MAPK1, MAPK3	228	104	8644	7.29082	5.10968e-09	1.59677e-10	5.68246e-11
KEGG_PATHWAY	hsa01524	Platinum drug resistance	17	6.96721	4.2185e-11	CDKN1A, CDKN2A, GSTP1, CASP9, CASP8, ATP7B, CASP3, BCL2, FAS, BAX, AKT1, MAPK1, CYCS, BAK1, TP53, BCL2L1, MAPK3	228	73	8644	8.82889	1.1854e-08	3.59211e-10	1.27833e-10
KEGG_PATHWAY	hsa05131	Shigellosis	29	11.8852	4.58518e-11	BECN1, GSK3B, ITPR1, ITPR3, TNF, RELA, ACTB, HK1, MAPK9, MAPK8, CASP1, AKT1, MAPK1, ATG5, MAPK3, JUN, PRKCD, MAPK14, MTOR, NFKB1, TNFRSF1A, IL1B, BCL2, BAX, CYCS, SQSTM1, TP53, TLR4, BCL2L1	228	247	8644	4.45124	1.28843e-08	3.78951e-10	1.34858e-10
KEGG_PATHWAY	hsa05160	Hepatitis C	23	9.42623	1.17234e-10	GSK3B, CDKN1A, STAT3, TNF, RELA, NFKB1, TNFRSF1A, CASP9, CXCL10, CASP8, IFNG, CCND1, CDK4, CASP3, FAS, BAX, AKT1, MAPK1, CTNNB1, CYCS, BAK1, TP53, MAPK3	228	158	8644	5.51888	3.29428e-08	9.41223e-10	3.34955e-10
KEGG_PATHWAY	hsa05170	Human immunodeficiency virus 1 infection	26	10.6557	2.32385e-10	ITPR1, ITPR3, TNF, RELA, CASP9, MAPK9, MAPK8, CASP8, CASP3, AKT1, MAPK1, BAK1, MAPK3, JUN, FOS, MAPK14, MTOR, NFKB1, TNFRSF1A, BCL2, BAX, FAS, CYCS, CALR, TLR4, BCL2L1	228	212	8644	4.64962	6.53002e-08	1.8139e-09	6.45515e-10
KEGG_PATHWAY	hsa04935	Growth hormone synthesis, secretion and action	20	8.19672	2.43242e-10	GSK3B, CREBBP, IRS1, IGFBP3, STAT3, ITPR1, ITPR3, CACNA1C, FOS, IGF1, MAPK14, MTOR, GH1, MAPK9, MAPK8, CREB1, AKT1, MAPK1, JUNB, MAPK3	228	120	8644	6.31871	6.83511e-08	1.81974e-09	6.47596e-10
KEGG_PATHWAY	hsa04917	Prolactin signaling pathway	16	6.55738	2.46086e-10	GSK3B, LHB, STAT3, FOS, PRL, MAPK14, RELA, NFKB1, INS, MAPK9, MAPK8, TH, CCND1, AKT1, MAPK1, MAPK3	228	70	8644	8.66566	6.91503e-08	1.81974e-09	6.47596e-10
KEGG_PATHWAY	hsa04215	Apoptosis - multiple species	12	4.91803	2.5556e-10	CASP9, MAPK9, BECN1, MAPK8, CASP8, CASP3, BCL2, BAX, CYCS, BAK1, BCL2L1, TNFRSF1A	228	32	8644	14.2171	7.18125e-08	1.84134e-09	6.55283e-10
KEGG_PATHWAY	hsa04659	Th17 cell differentiation	19	7.78689	3.08532e-10	JUN, HSP90AA1, TGFB1, STAT3, FOS, MAPK14, HIF1A, IL2, MTOR, RELA, NFKB1, IL4, MAPK9, IL6, MAPK8, IFNG, IL1B, MAPK1, MAPK3	228	108	8644	6.66975	8.66974e-08	2.11457e-09	7.52516e-10
KEGG_PATHWAY	hsa04931	Insulin resistance	19	7.78689	3.08532e-10	SREBF1, GSK3B, NOS3, IRS1, PRKCD, STAT3, TNF, MTOR, RELA, NFKB1, AGT, INS, TNFRSF1A, MAPK9, IL6, MAPK8, CREB1, AKT1, PPARGC1A	228	108	8644	6.66975	8.66974e-08	2.11457e-09	7.52516e-10
KEGG_PATHWAY	hsa04621	NOD-like receptor signaling pathway	24	9.83607	4.93829e-10	JUN, CASR, HSP90AA1, PRKCD, ITPR1, ITPR3, MAPK14, TNF, RELA, NFKB1, MAPK9, IL6, MAPK8, CASP8, IL1B, CASP1, BCL2, CCL2, MAPK1, DNM1L, TLR4, ATG5, BCL2L1, MAPK3	228	186	8644	4.89191	1.38766e-07	3.30395e-09	1.17578e-09
KEGG_PATHWAY	hsa01522	Endocrine resistance	18	7.37705	5.11981e-10	CDKN1A, JUN, CDKN2A, FOS, IGF1, MAPK14, MMP9, MTOR, MAPK9, MAPK8, CCND1, CDK4, BCL2, BAX, AKT1, MAPK1, TP53, MAPK3	228	98	8644	6.96348	1.43867e-07	3.34574e-09	1.19065e-09
KEGG_PATHWAY	hsa05166	Human T-cell leukemia virus 1 infection	26	10.6557	6.25551e-10	CDKN1A, TNF, RELA, MAPK9, MAPK8, CCND1, AKT1, MAPK1, MAPK3, EGR1, JUN, CREBBP, TGFB1, CDKN2A, FOS, IL2, NFKB1, TNFRSF1A, IL6, CREB1, CDK4, BAX, CALR, TP53, MAD1L1, BCL2L1	228	222	8644	4.44018	1.7578e-07	3.99499e-09	1.42171e-09
KEGG_PATHWAY	hsa04211	Longevity regulating pathway	17	6.96721	9.72613e-10	IRS1, ADIPOQ, IGF1, SOD2, SIRT1, MTOR, RELA, NFKB1, INS, CREB1, CAT, BAX, AKT1, PPARG, PPARGC1A, TP53, ATG5	228	89	8644	7.24167	2.73304e-07	6.07343e-09	2.16136e-09
KEGG_PATHWAY	hsa04010	MAPK signaling pathway	30	12.2951	1.02857e-09	CACNA1A, CACNA1C, TNF, RELA, INS, MAPK9, MAPK8, CASP3, AKT1, MAPK1, MAPK3, NTRK2, JUN, TGFB1, BDNF, DUSP1, PLA2G4A, IGF1, FOS, MAPK14, NFKB1, TNFRSF1A, VEGFA, IL1A, IL1B, DDIT3, FAS, MAPT, FGFR3, TP53	228	301	8644	3.77863	2.89029e-07	6.28324e-09	2.23603e-09
KEGG_PATHWAY	hsa04068	FoxO signaling pathway	20	8.19672	1.13825e-09	IL10, CDKN1A, CREBBP, TGFB1, HOMER1, IRS1, STAT3, IGF1, MAPK14, SOD2, SIRT1, INS, MAPK9, IL6, MAPK8, CCND1, CAT, AKT1, MAPK1, MAPK3	228	131	8644	5.78813	3.19848e-07	6.80528e-09	2.42181e-09
KEGG_PATHWAY	hsa04930	Type II diabetes mellitus	13	5.32787	1.42371e-09	IRS1, PRKCD, ADIPOQ, CACNA1A, CACNA1C, TNF, MTOR, INS, HK1, MAPK9, MAPK8, MAPK1, MAPK3	228	46	8644	10.7143	4.00063e-07	8.33466e-09	2.96607e-09
KEGG_PATHWAY	hsa04723	Retrograde endocannabinoid signaling	21	8.60656	1.46859e-09	GABRB3, GRIA1, GABRB2, GABRA1, KCNJ6, FAAH, ITPR1, CACNA1A, ITPR3, CACNA1C, PTGS2, MAPK14, GABRG3, GABRG2, MAPK9, GRM5, MAPK8, CNR1, MAPK1, GABRD, MAPK3	228	148	8644	5.37945	4.12673e-07	8.42189e-09	2.99712e-09
KEGG_PATHWAY	hsa05130	Pathogenic Escherichia coli infection	24	9.83607	1.72266e-09	JUN, FOS, MAPK14, TNF, RELA, NFKB1, ACTB, TNFRSF1A, CASP9, TJP1, MAPK9, IL6, MAPK8, CASP8, IL1B, CASP3, CASP1, FAS, BAX, MAPK1, CYCS, BAK1, TLR4, MAPK3	228	198	8644	4.59543	4.84068e-07	9.68135e-09	3.44532e-09
KEGG_PATHWAY	hsa05031	Amphetamine addiction	15	6.14754	2.13724e-09	GRIA1, DDC, JUN, MAOB, MAOA, CACNA1C, FOS, SIRT1, GRIN2B, SLC6A3, GRIN1, CREB1, TH, DRD1, SLC18A2	228	69	8644	8.2418	6.00563e-07	1.17757e-08	4.19066e-09
KEGG_PATHWAY	hsa05135	Yersinia infection	20	8.19672	2.46866e-09	IL10, GSK3B, JUN, FOS, MAPK14, TNF, IL2, RELA, NFKB1, ACTB, MAPK9, IL6, MAPK8, IL1B, CASP1, CCL2, AKT1, MAPK1, TLR4, MAPK3	228	137	8644	5.53464	6.93693e-07	1.33403e-08	4.74742e-09
KEGG_PATHWAY	hsa05169	Epstein-Barr virus infection	24	9.83607	2.55551e-09	CDKN1A, JUN, STAT3, MAPK14, TNF, RELA, NFKB1, CASP9, MAPK9, CXCL10, IL6, MAPK8, CASP8, CCND1, CDK4, CASP3, BCL2, FAS, BAX, AKT1, CYCS, BAK1, CALR, TP53	228	202	8644	4.50443	7.18099e-07	1.3549e-08	4.82172e-09
KEGG_PATHWAY	hsa04713	Circadian entrainment	17	6.96721	3.62641e-09	GRIA1, KCNJ6, ITPR1, ITPR3, CACNA1C, FOS, GRIN2B, GRIN1, PER2, PER1, MTNR1A, CREB1, PER3, MTNR1B, MAPK1, NOS1, MAPK3	228	97	8644	6.64442	1.01902e-06	1.88708e-08	6.71557e-09
KEGG_PATHWAY	hsa04115	p53 signaling pathway	15	6.14754	5.61065e-09	CDKN1A, CDKN2A, IGFBP3, IGF1, CASP9, CASP8, CCND1, CDK4, CASP3, BCL2, FAS, BAX, CYCS, TP53, BCL2L1	228	74	8644	7.68492	1.57659e-06	2.86653e-08	1.02012e-08
KEGG_PATHWAY	hsa05012	Parkinson disease	27	11.0656	5.92071e-09	PRKN, MAOB, MAOA, LRRK2, ITPR1, ITPR3, SLC6A3, CASP9, MAPK9, MAPK8, CASP3, DRD1, DRD2, SLC18A2, SNCA, DUSP1, SOD1, PINK1, ADORA2A, TH, DDIT3, BAX, CYCS, MAPT, TP53, BCL2L1, NFE2L2	228	266	8644	3.84824	1.66372e-06	2.97093e-08	1.05727e-08
KEGG_PATHWAY	hsa00380	Tryptophan metabolism	12	4.91803	6.72549e-09	TPH2, DDC, TPH1, AANAT, MAOB, MAOA, AADAT, ASMT, CYP1A2, CAT, CYP1A1, CYP1B1	228	42	8644	10.8321	1.88986e-06	3.31555e-08	1.17991e-08
KEGG_PATHWAY	hsa05132	Salmonella infection	26	10.6557	6.94205e-09	TNF, RELA, ACTB, MAPK9, MAPK8, CASP8, CASP3, CASP1, AKT1, MAPK1, BAK1, MAPK3, JUN, HSP90AA1, FOS, MAPK14, NFKB1, TNFRSF1A, IL6, IL1B, BCL2, BAX, CTNNB1, CYCS, TLR4, RAB7A	228	249	8644	3.95871	1.95071e-06	3.3633e-08	1.1969e-08
KEGG_PATHWAY	hsa05321	Inflammatory bowel disease	14	5.7377	9.83024e-09	IL10, JUN, TGFB1, STAT3, TNF, IL2, RELA, NFKB1, IL4, IL1A, IL6, IFNG, IL1B, TLR4	228	65	8644	8.16572	2.76229e-06	4.68186e-08	1.66614e-08
KEGG_PATHWAY	hsa04722	Neurotrophin signaling pathway	18	7.37705	1.11874e-08	NTRK2, GSK3B, JUN, IRS1, BDNF, PRKCD, PSEN1, MAPK14, RELA, NFKB1, MAPK9, MAPK8, BCL2, BAX, AKT1, MAPK1, TP53, MAPK3	228	119	8644	5.73463	3.14365e-06	5.23943e-08	1.86457e-08
KEGG_PATHWAY	hsa05222	Small cell lung cancer	16	6.55738	1.33803e-08	CDKN1A, NOS2, PTGS2, RELA, NFKB1, CASP9, CCND1, CDK4, CASP3, BCL2, BAX, AKT1, CYCS, BAK1, TP53, BCL2L1	228	92	8644	6.59344	3.75985e-06	6.1637e-08	2.19349e-08
KEGG_PATHWAY	hsa04151	PI3K-Akt signaling pathway	31	12.7049	1.49082e-08	GSK3B, CDKN1A, IRS1, PRL, RELA, INS, CASP9, CCND1, AKT1, MAPK1, MAPK3, NTRK2, HSP90AA1, NOS3, BDNF, IGF1, IL2, MTOR, NFKB1, VEGFA, IL4, COL1A1, GH1, IL6, CREB1, CDK4, BCL2, FGFR3, TP53, TLR4, BCL2L1	228	359	8644	3.27376	4.1892e-06	6.75679e-08	2.40455e-08
KEGG_PATHWAY	hsa05205	Proteoglycans in cancer	23	9.42623	1.74438e-08	CDKN1A, TGFB1, STAT3, ITPR1, ITPR3, IGF1, MAPK14, HIF1A, TNF, MMP9, MTOR, ACTB, VEGFA, COL1A1, CCND1, CASP3, FAS, AKT1, MAPK1, CTNNB1, TP53, TLR4, MAPK3	228	205	8644	4.25357	4.90169e-06	7.78048e-08	2.76885e-08
KEGG_PATHWAY	hsa04920	Adipocytokine signaling pathway	14	5.7377	2.10819e-08	IRS1, STAT3, ADIPOQ, TNF, MTOR, RELA, NFKB1, TNFRSF1A, POMC, MAPK9, MAPK8, LEP, AKT1, PPARGC1A	228	69	8644	7.69235	5.92399e-06	9.25626e-08	3.29404e-08
KEGG_PATHWAY	hsa04218	Cellular senescence	20	8.19672	2.20832e-08	CDKN1A, TGFB1, CDKN2A, IGFBP3, ITPR1, ITPR3, MAPK14, SIRT1, MTOR, RELA, NFKB1, IL1A, IL6, CCND1, CDK4, AKT1, MAPK1, SQSTM1, TP53, MAPK3	228	156	8644	4.86055	6.20536e-06	9.54674e-08	3.39742e-08
KEGG_PATHWAY	hsa04926	Relaxin signaling pathway	18	7.37705	3.84985e-08	JUN, TGFB1, NOS2, NOS3, FOS, MAPK14, MMP9, RELA, NFKB1, VEGFA, COL1A1, MAPK9, MAPK8, CREB1, AKT1, MAPK1, NOS1, MAPK3	228	129	8644	5.29009	1.0818e-05	1.6391e-07	5.8331e-08
KEGG_PATHWAY	hsa05020	Prion disease	26	10.6557	4.10025e-08	GSK3B, NCF1, ITPR1, ITPR3, CACNA1C, TNF, CASP9, MAPK9, MAPK8, CASP3, MAPK1, MAPK3, EGR1, PRNP, PRKCD, MAPK14, GRIN2B, GRIN1, SOD1, IL1A, IL6, CREB1, IL1B, DDIT3, BAX, CYCS	228	272	8644	3.62397	1.15216e-05	1.71966e-07	6.11978e-08
KEGG_PATHWAY	hsa05220	Chronic myeloid leukemia	14	5.7377	7.0787e-08	CDKN1A, TGFB1, CDKN2A, RELA, NFKB1, CCND1, CDK4, BAX, AKT1, MAPK1, BAK1, TP53, BCL2L1, MAPK3	228	76	8644	6.98384	1.98909e-05	2.92517e-07	1.04099e-07
KEGG_PATHWAY	hsa05208	Chemical carcinogenesis - reactive oxygen species	23	9.42623	8.05921e-08	JUN, NCF1, PRKCD, FOS, MAPK14, SOD2, HIF1A, RELA, NFKB1, SOD1, VEGFA, MAPK9, MAPK8, CYP1A2, CAT, CYP1A1, CYP1B1, AKT1, HMOX1, MAPK1, CYP2E1, NFE2L2, MAPK3	228	223	8644	3.91024	2.26461e-05	3.28208e-07	1.168e-07
KEGG_PATHWAY	hsa05032	Morphine addiction	15	6.14754	8.84572e-08	GABRB3, GABRB2, GABRA1, KCNJ6, GABBR1, CACNA1A, OPRM1, GABRG3, GABRG2, GRK5, GRK6, ADORA1, PDE4B, DRD1, GABRD	228	91	8644	6.24928	2.48562e-05	3.55092e-07	1.26367e-07
KEGG_PATHWAY	hsa04660	T cell receptor signaling pathway	17	6.96721	9.34682e-08	IL10, GSK3B, JUN, FOS, MAPK14, TNF, IL2, RELA, NFKB1, IL4, MAPK9, MAPK8, IFNG, CDK4, AKT1, MAPK1, MAPK3	228	121	8644	5.32652	2.62642e-05	3.69924e-07	1.31645e-07
KEGG_PATHWAY	hsa04620	Toll-like receptor signaling pathway	16	6.55738	1.23165e-07	JUN, FOS, MAPK14, TNF, RELA, NFKB1, MAPK9, CXCL10, IL6, MAPK8, CASP8, IL1B, AKT1, MAPK1, TLR4, MAPK3	228	108	8644	5.61663	3.46088e-05	4.80685e-07	1.71062e-07
KEGG_PATHWAY	hsa04217	Necroptosis	19	7.78689	1.63591e-07	HSP90AA1, PARP1, STAT3, PLA2G4A, TNF, TNFRSF1A, IL1A, MAPK9, MAPK8, CASP8, IFNG, IL1B, CASP1, BCL2, FAS, BAX, DNM1L, SQSTM1, TLR4	228	159	8644	4.5304	4.59681e-05	6.29715e-07	2.24098e-07
KEGG_PATHWAY	hsa05415	Diabetic cardiomyopathy	21	8.60656	3.31584e-07	GSK3B, G6PD, TGFB1, ACE, PARP1, NCF1, NOS3, IRS1, PRKCD, ATP2A2, MAPK14, MMP9, MTOR, RELA, NFKB1, AGT, INS, COL1A1, MAPK9, MAPK8, AKT1	228	203	8644	3.92196	9.31707e-05	1.25912e-06	4.48086e-07
KEGG_PATHWAY	hsa05225	Hepatocellular carcinoma	19	7.78689	3.77681e-07	GSK3B, CDKN1A, TGFB1, CDKN2A, GSTP1, MTOR, ACTB, CCND1, CDK4, BAX, AKT1, HMOX1, MAPK1, CTNNB1, BAK1, TP53, NFE2L2, BCL2L1, MAPK3	228	168	8644	4.2877	0.000106123	1.41505e-06	5.03575e-07
KEGG_PATHWAY	hsa04915	Estrogen signaling pathway	17	6.96721	5.32507e-07	JUN, KCNJ6, GABBR1, HSP90AA1, NOS3, PRKCD, ITPR1, ITPR3, FOS, OPRM1, MMP9, POMC, CREB1, BCL2, AKT1, MAPK1, MAPK3	228	137	8644	4.70444	0.000149623	1.96887e-06	7.00667e-07
KEGG_PATHWAY	hsa05207	Chemical carcinogenesis - receptor activation	21	8.60656	6.65105e-07	JUN, HSP90AA1, STAT3, CACNA1A, CACNA1C, FOS, MTOR, RELA, NFKB1, VEGFA, AR, CREB1, CCND1, CYP1A2, CYP1A1, BCL2, CYP1B1, AKT1, MAPK1, UGT1A6, MAPK3	228	212	8644	3.75546	0.000186877	2.4272e-06	8.63773e-07
KEGG_PATHWAY	hsa05033	Nicotine addiction	10	4.09836	6.82245e-07	GABRB3, GRIA1, GABRB2, GABRA1, CACNA1A, GABRD, GABRG3, GRIN2B, GABRG2, GRIN1	228	40	8644	9.47807	0.000191692	2.45783e-06	8.74673e-07
KEGG_PATHWAY	hsa04912	GnRH signaling pathway	14	5.7377	8.10322e-07	EGR1, JUN, FSHB, LHB, PRKCD, ITPR1, PLA2G4A, ITPR3, CACNA1C, MAPK14, MAPK9, MAPK8, MAPK1, MAPK3	228	93	8644	5.70723	0.000227675	2.88228e-06	1.02572e-06
KEGG_PATHWAY	hsa05219	Bladder cancer	10	4.09836	8.54353e-07	CDKN1A, CCND1, CDKN2A, CDK4, MAPK1, FGFR3, TP53, MMP9, MAPK3, VEGFA	228	41	8644	9.2469	0.000240045	3.00092e-06	1.06794e-06
KEGG_PATHWAY	hsa01521	EGFR tyrosine kinase inhibitor resistance	13	5.32787	8.71202e-07	GSK3B, STAT3, IGF1, MTOR, VEGFA, IL6, BCL2, BAX, AKT1, MAPK1, FGFR3, BCL2L1, MAPK3	228	79	8644	6.23873	0.000244778	3.02232e-06	1.07556e-06
KEGG_PATHWAY	hsa05014	Amyotrophic lateral sclerosis	28	11.4754	9.28025e-07	GRIA1, PRKN, BECN1, ITPR3, TNF, ACTB, CASP9, CASP3, CASP1, NOS1, GPX1, NOS2, SIGMAR1, MAPK14, GRIN2B, MTOR, GRIN1, TNFRSF1A, SOD1, PINK1, DDIT3, CAT, BCL2, BAX, CYCS, SQSTM1, TP53, BCL2L1	228	364	8644	2.91633	0.000260741	3.18018e-06	1.13174e-06
KEGG_PATHWAY	hsa04140	Autophagy - animal	18	7.37705	1.40001e-06	BECN1, IRS1, PRKCD, ITPR1, HIF1A, MTOR, INS, MAPK9, MAPK8, BCL2, AKT1, MAPK1, ATG7, SQSTM1, ATG5, RAB7A, BCL2L1, MAPK3	228	165	8644	4.13589	0.000393325	4.73978e-06	1.68676e-06
KEGG_PATHWAY	hsa05134	Legionellosis	11	4.5082	1.58085e-06	CASP9, IL6, CASP8, IL1B, CASP3, CASP1, CYCS, TNF, TLR4, RELA, NFKB1	228	56	8644	7.44706	0.00044412	5.28832e-06	1.88196e-06
KEGG_PATHWAY	hsa04724	Glutamatergic synapse	15	6.14754	1.68594e-06	GRIA1, HOMER1, GRIK5, ITPR1, CACNA1A, PLA2G4A, ITPR3, CACNA1C, GRIK2, GRIN2B, GRIN1, GRM5, GRM4, MAPK1, MAPK3	228	115	8644	4.94508	0.000473636	5.57351e-06	1.98345e-06
KEGG_PATHWAY	hsa05165	Human papillomavirus infection	26	10.6557	1.74756e-06	GSK3B, CDKN1A, UBE3A, PSEN1, PTGS2, TNF, RELA, CASP8, CCND1, CASP3, AKT1, MAPK1, BAK1, MAPK3, CREBBP, MTOR, NFKB1, TNFRSF1A, VEGFA, COL1A1, CREB1, CDK4, BAX, CTNNB1, FAS, TP53	228	331	8644	2.978	0.000490945	5.71005e-06	2.03205e-06
KEGG_PATHWAY	hsa05213	Endometrial cancer	11	4.5082	2.21248e-06	CASP9, GSK3B, CDKN1A, CCND1, BAX, MAPK1, CTNNB1, AKT1, BAK1, TP53, MAPK3	228	58	8644	7.19026	0.000621513	7.14604e-06	2.54308e-06
KEGG_PATHWAY	hsa05223	Non-small cell lung cancer	12	4.91803	2.37277e-06	CASP9, CDKN1A, CCND1, CDKN2A, CDK4, STAT3, BAX, MAPK1, AKT1, BAK1, TP53, MAPK3	228	72	8644	6.31871	0.000666528	7.5767e-06	2.69633e-06
KEGG_PATHWAY	hsa05171	Coronavirus disease - COVID-19	21	8.60656	2.74771e-06	JUN, ACE, STAT3, FOS, MAPK14, TNF, IL2, RELA, NFKB1, TNFRSF1A, MAPK9, ACE2, CXCL10, IL6, MAPK8, IL1B, CASP1, CCL2, MAPK1, TLR4, MAPK3	228	232	8644	3.43172	0.000771808	8.67534e-06	3.08731e-06
KEGG_PATHWAY	hsa04148	Efferocytosis	17	6.96721	3.06387e-06	IL10, CEBPB, TGFB1, ATP2A2, PTGS2, MAPK14, HIF1A, SIRT1, CREB1, CASP3, P2RY2, CASP1, MAPK1, PPARG, CALR, RAB7A, MAPK3	228	156	8644	4.13147	0.00086058	9.5661e-06	3.4043e-06
KEGG_PATHWAY	hsa04071	Sphingolipid signaling pathway	15	6.14754	3.11817e-06	NOS3, MAPK14, TNF, RELA, NFKB1, TNFRSF1A, MAPK9, MAPK8, ADORA1, BCL2, BAX, AKT1, MAPK1, TP53, MAPK3	228	121	8644	4.69987	0.000875822	9.62862e-06	3.42656e-06
KEGG_PATHWAY	hsa05235	PD-L1 expression and PD-1 checkpoint pathway in cancer	13	5.32787	3.20304e-06	JUN, STAT3, FOS, MAPK14, HIF1A, MTOR, RELA, NFKB1, IFNG, AKT1, MAPK1, TLR4, MAPK3	228	89	8644	5.53775	0.000899652	9.67801e-06	3.44413e-06
KEGG_PATHWAY	hsa04727	GABAergic synapse	13	5.32787	3.20304e-06	GABRB3, GABRB2, GABRA1, KCNJ6, GABBR1, GAD1, CACNA1A, GAD2, CACNA1C, SLC6A1, GABRG3, GABRG2, GABRD	228	89	8644	5.53775	0.000899652	9.67801e-06	3.44413e-06
KEGG_PATHWAY	hsa05214	Glioma	12	4.91803	3.58819e-06	CDKN1A, CCND1, CDKN2A, CDK4, BAX, MAPK1, AKT1, BAK1, IGF1, TP53, MTOR, MAPK3	228	75	8644	6.06596	0.00100777	1.07264e-05	3.81722e-06
KEGG_PATHWAY	hsa05216	Thyroid cancer	9	3.68852	3.99994e-06	CDKN1A, CCND1, BAX, MAPK1, CTNNB1, PPARG, BAK1, TP53, MAPK3	228	37	8644	9.22191	0.00112335	1.18314e-05	4.21046e-06
KEGG_PATHWAY	hsa05016	Huntington disease	24	9.83607	5.03541e-06	GRIA1, BECN1, CREBBP, GPX1, BDNF, ITPR1, SOD2, GRIN2B, MTOR, GRIN1, SOD1, CASP9, MAPK9, GRM5, MAPK8, CASP8, CREB1, CASP3, BAX, CYCS, PPARG, PPARGC1A, TP53, TGM2	228	306	8644	2.97351	0.00141395	1.47391e-05	5.24521e-06
KEGG_PATHWAY	hsa05203	Viral carcinogenesis	19	7.78689	6.37594e-06	CDKN1A, CREBBP, JUN, CDKN2A, STAT3, UBE3A, RELA, NFKB1, CASP8, CREB1, CCND1, CDK4, CASP3, BAX, MAPK1, BAK1, TP53, MAD1L1, MAPK3	228	204	8644	3.53105	0.00179004	1.84705e-05	6.57313e-06
KEGG_PATHWAY	hsa04630	JAK-STAT signaling pathway	17	6.96721	6.8908e-06	IL10, CDKN1A, CREBBP, STAT3, PRL, IL2, MTOR, GFAP, IL4, GH1, IL6, IFNG, CCND1, LEP, BCL2, AKT1, BCL2L1	228	166	8644	3.88258	0.00193445	1.97583e-05	7.03143e-06
KEGG_PATHWAY	hsa04750	Inflammatory mediator regulation of TRP channels	13	5.32787	8.89891e-06	PRKCD, ITPR1, PLA2G4A, HTR2C, ITPR3, IGF1, HTR2A, MAPK14, MAPK9, HRH1, MAPK8, IL1B, P2RY2	228	98	8644	5.02918	0.00249748	2.52585e-05	8.9888e-06
KEGG_PATHWAY	hsa04940	Type I diabetes mellitus	9	3.68852	1.31143e-05	IL1A, IFNG, IL1B, GAD1, FAS, GAD2, TNF, IL2, INS	228	43	8644	7.93513	0.00367836	3.68512e-05	1.31143e-05
KEGG_PATHWAY	hsa05146	Amoebiasis	13	5.32787	1.34912e-05	IL10, TGFB1, NOS2, TNF, RELA, NFKB1, COL1A1, IL6, IFNG, IL1B, CASP3, TLR4, RAB7A	228	102	8644	4.83196	0.00378388	3.7535e-05	1.34912e-05
KEGG_PATHWAY	hsa04152	AMPK signaling pathway	14	5.7377	1.59905e-05	SREBF1, IRS1, ADIPOQ, IGF1, SIRT1, MTOR, INS, CREB1, CCND1, LEP, FASN, AKT1, PPARG, PPARGC1A	228	121	8644	4.38654	0.00448327	4.40521e-05	1.59905e-05
KEGG_PATHWAY	hsa05218	Melanoma	11	4.5082	1.64829e-05	CDKN1A, CCND1, CDKN2A, CDK4, BAX, MAPK1, AKT1, BAK1, IGF1, TP53, MAPK3	228	72	8644	5.79215	0.00462104	4.4968e-05	1.64829e-05
KEGG_PATHWAY	hsa04710	Circadian rhythm	8	3.27869	2.30709e-05	PER2, PER1, CREB1, PER3, CRY2, CRY1, BMAL1, CLOCK	228	34	8644	8.92054	0.00646202	6.23357e-05	2.30709e-05
KEGG_PATHWAY	hsa04730	Long-term depression	10	4.09836	2.33581e-05	GRIA1, CRH, ITPR1, CACNA1A, PLA2G4A, MAPK1, ITPR3, IGF1, NOS1, MAPK3	228	60	8644	6.31871	0.0065422	6.25107e-05	2.33581e-05
KEGG_PATHWAY	hsa04658	Th1 and Th2 cell differentiation	12	4.91803	2.6603e-05	IL4, MAPK9, JUN, MAPK8, IFNG, MAPK1, FOS, MAPK14, RELA, NFKB1, IL2, MAPK3	228	92	8644	4.94508	0.00744767	7.0337e-05	2.6603e-05
KEGG_PATHWAY	hsa04213	Longevity regulating pathway - multiple species	10	4.09836	2.67831e-05	IRS1, CAT, AKT1, IGF1, SOD2, SIRT1, MTOR, ATG5, SOD1, INS	228	61	8644	6.21513	0.00749791	7.0337e-05	2.67831e-05
KEGG_PATHWAY	hsa05224	Breast cancer	15	6.14754	2.99777e-05	GSK3B, CDKN1A, JUN, FOS, IGF1, MTOR, CCND1, CDK4, BAX, AKT1, MAPK1, CTNNB1, BAK1, TP53, MAPK3	228	147	8644	3.8686	0.00838847	7.79975e-05	2.99777e-05
KEGG_PATHWAY	hsa05034	Alcoholism	17	6.96721	3.30707e-05	NTRK2, DDC, MAOB, MAOA, BDNF, GRIN2B, SLC6A3, GRIN1, CREB1, ADORA2A, TH, CRH, MAPK1, DRD1, DRD2, SLC18A2, MAPK3	228	188	8644	3.42824	0.00924998	8.52557e-05	3.30707e-05
KEGG_PATHWAY	hsa04020	Calcium signaling pathway	20	8.19672	3.50596e-05	NTRK2, NOS2, NOS3, ITPR1, CACNA1A, ATP2A2, HTR2C, ITPR3, CACNA1C, HTR2A, GRIN2B, GRIN1, VEGFA, GRM5, HRH1, ADORA2A, NOS1, DRD1, FGFR3, DRD5	228	253	8644	2.99702	0.00980354	8.95612e-05	3.50596e-05
KEGG_PATHWAY	hsa04725	Cholinergic synapse	13	5.32787	3.82624e-05	ACHE, KCNJ6, CHAT, ITPR1, CACNA1A, ITPR3, CACNA1C, FOS, CREB1, BCL2, AKT1, MAPK1, MAPK3	228	113	8644	4.36159	0.0106944	9.68625e-05	3.82624e-05
KEGG_PATHWAY	hsa05144	Malaria	9	3.68852	4.14448e-05	IL10, IL6, TGFB1, VCAM1, IFNG, IL1B, CCL2, TNF, TLR4	228	50	8644	6.82421	0.0115787	0.000103982	4.14448e-05
KEGG_PATHWAY	hsa04913	Ovarian steroidogenesis	9	3.68852	4.80572e-05	FSHB, LHB, CYP1A1, CYP1B1, PLA2G4A, IGF1, PTGS2, CYP19A1, INS	228	51	8644	6.6904	0.0134136	0.000119505	4.80572e-05
KEGG_PATHWAY	hsa04921	Oxytocin signaling pathway	15	6.14754	5.0352e-05	CDKN1A, JUN, KCNJ6, NOS3, ITPR1, PLA2G4A, OXT, ITPR3, CACNA1C, FOS, PTGS2, ACTB, CCND1, MAPK1, MAPK3	228	154	8644	3.69275	0.0140496	0.000124113	5.0352e-05
KEGG_PATHWAY	hsa04934	Cushing syndrome	15	6.14754	5.40806e-05	GSK3B, CDKN1A, CDKN2A, ITPR1, ITPR3, CACNA1C, AGT, POMC, CREB1, CCND1, CDK4, CRH, MAPK1, CTNNB1, MAPK3	228	155	8644	3.66893	0.0150822	0.000132145	5.40806e-05
KEGG_PATHWAY	hsa04720	Long-term potentiation	10	4.09836	5.75983e-05	GRIA1, GRM5, CREBBP, ITPR1, MAPK1, ITPR3, CACNA1C, GRIN2B, GRIN1, MAPK3	228	67	8644	5.65855	0.0160553	0.000139527	5.75983e-05
KEGG_PATHWAY	hsa05206	MicroRNAs in cancer	22	9.01639	6.22126e-05	CDKN1A, CREBBP, ABCB1, CDKN2A, IRS1, STAT3, PTGS2, SIRT1, MMP9, MTOR, NFKB1, VEGFA, CCND1, CASP3, BCL2, CYP1B1, HMOX1, MAPK1, BAK1, FGFR3, TP53, MAPK3	228	310	8644	2.69055	0.0173304	0.000149417	6.22126e-05
KEGG_PATHWAY	hsa04919	Thyroid hormone signaling pathway	13	5.32787	7.53216e-05	GSK3B, CREBBP, ATP2A2, HIF1A, MTOR, ACTB, CASP9, CCND1, AKT1, MAPK1, CTNNB1, TP53, MAPK3	228	121	8644	4.07322	0.0209437	0.000179368	7.53216e-05
KEGG_PATHWAY	hsa04137	Mitophagy - animal	12	4.91803	7.6622e-05	PRKN, MAPK9, BECN1, PINK1, JUN, MAPK8, HIF1A, TP53, SQSTM1, RELA, BCL2L1, RAB7A	228	103	8644	4.41696	0.0213015	0.000180931	7.6622e-05
KEGG_PATHWAY	hsa04540	Gap junction	11	4.5082	9.61467e-05	TJP1, GRM5, GJA1, ITPR1, MAPK1, HTR2C, ITPR3, DRD1, HTR2A, DRD2, MAPK3	228	88	8644	4.73904	0.0266568	0.000225144	9.61467e-05
KEGG_PATHWAY	hsa04370	VEGF signaling pathway	9	3.68852	0.000139708	CASP9, NOS3, PLA2G4A, MAPK1, AKT1, MAPK14, PTGS2, MAPK3, VEGFA	228	59	8644	5.78323	0.0385	0.000324446	0.000139708
KEGG_PATHWAY	hsa05226	Gastric cancer	14	5.7377	0.000142354	GSK3B, CDKN1A, TGFB1, ABCB1, MTOR, CCND1, BCL2, BAX, AKT1, MAPK1, CTNNB1, BAK1, TP53, MAPK3	228	149	8644	3.56223	0.0392147	0.000327881	0.000142354
KEGG_PATHWAY	hsa05323	Rheumatoid arthritis	11	4.5082	0.000153492	IL1A, IL6, JUN, TGFB1, IFNG, IL1B, CCL2, FOS, TNF, TLR4, VEGFA	228	93	8644	4.48425	0.0422176	0.000350661	0.000153492
KEGG_PATHWAY	hsa05231	Choline metabolism in cancer	11	4.5082	0.000237329	MAPK9, JUN, MAPK8, SLC22A2, PLA2G4A, MAPK1, AKT1, FOS, HIF1A, MTOR, MAPK3	228	98	8644	4.25546	0.0645217	0.000537818	0.000237329
KEGG_PATHWAY	hsa04910	Insulin signaling pathway	13	5.32787	0.000247275	SREBF1, GSK3B, IRS1, MTOR, INS, HK1, MAPK9, MAPK8, FASN, AKT1, MAPK1, PPARGC1A, MAPK3	228	137	8644	3.59752	0.0671331	0.000555646	0.000247275
KEGG_PATHWAY	hsa04929	GnRH secretion	9	3.68852	0.000249151	KCNJ6, GABBR1, LHB, ITPR1, MAPK1, AKT1, ITPR3, CACNA1C, MAPK3	228	64	8644	5.33141	0.0676249	0.000555646	0.000249151
KEGG_PATHWAY	hsa04371	Apelin signaling pathway	13	5.32787	0.000283054	EGR1, BECN1, NOS2, NOS3, ITPR1, ITPR3, MTOR, CCND1, AKT1, MAPK1, NOS1, PPARGC1A, MAPK3	228	139	8644	3.54575	0.0764675	0.000626284	0.000283054
KEGG_PATHWAY	hsa05221	Acute myeloid leukemia	9	3.68852	0.000343173	PER2, CCND1, STAT3, MAPK1, AKT1, RELA, NFKB1, MTOR, MAPK3	228	67	8644	5.09269	0.091943	0.000753372	0.000343173
KEGG_PATHWAY	hsa05143	African trypanosomiasis	7	2.86885	0.000360827	IL10, IL6, VCAM1, IFNG, IL1B, FAS, TNF	228	37	8644	7.17259	0.096438	0.000785987	0.000360827
KEGG_PATHWAY	hsa05017	Spinocerebellar ataxia	13	5.32787	0.000367941	GRIA1, BECN1, ITPR1, CACNA1A, ATP2A2, ITPR3, GRIN2B, MTOR, GRIN1, MAPK9, MAPK8, AKT1, CYCS	228	143	8644	3.44657	0.0982432	0.000795319	0.000367941
KEGG_PATHWAY	hsa04664	Fc epsilon RI signaling pathway	9	3.68852	0.000380277	IL4, MAPK9, MAPK8, PLA2G4A, MAPK1, AKT1, MAPK14, TNF, MAPK3	228	68	8644	5.0178	0.101365	0.000815709	0.000380277
KEGG_PATHWAY	hsa04064	NF-kappa B signaling pathway	11	4.5082	0.00038563	VCAM1, PARP1, IL1B, BCL2, PTGS2, TNF, TLR4, RELA, NFKB1, BCL2L1, TNFRSF1A	228	104	8644	4.00995	0.102716	0.000820925	0.00038563
KEGG_PATHWAY	hsa05211	Renal cell carcinoma	9	3.68852	0.000420583	CDKN1A, CREBBP, JUN, TGFB1, MAPK1, AKT1, HIF1A, MAPK3, VEGFA	228	69	8644	4.94508	0.111489	0.000888601	0.000420583
KEGG_PATHWAY	hsa04928	Parathyroid hormone synthesis, secretion and action	11	4.5082	0.000449615	EGR1, CDKN1A, CASR, CREB1, BCL2, PDE4B, ITPR1, MAPK1, ITPR3, FOS, MAPK3	228	106	8644	3.93429	0.118711	0.000942849	0.000449615
KEGG_PATHWAY	hsa05230	Central carbon metabolism in cancer	9	3.68852	0.000464294	G6PD, MAPK1, AKT1, HIF1A, FGFR3, TP53, MTOR, HK1, MAPK3	228	70	8644	4.87444	0.122341	0.00096642	0.000464294
KEGG_PATHWAY	hsa04014	Ras signaling pathway	17	6.96721	0.000470042	NTRK2, BDNF, PLA2G4A, IGF1, GRIN2B, RELA, NFKB1, INS, GRIN1, VEGFA, MAPK9, MAPK8, AKT1, MAPK1, FGFR3, BCL2L1, MAPK3	228	236	8644	2.73097	0.123758	0.00097119	0.000470042
KEGG_PATHWAY	hsa04622	RIG-I-like receptor signaling pathway	9	3.68852	0.000511622	MAPK9, CXCL10, MAPK8, CASP8, MAPK14, TNF, RELA, NFKB1, ATG5	228	71	8644	4.80578	0.133941	0.00104938	0.000511622
KEGG_PATHWAY	hsa05202	Transcriptional misregulation in cancer	15	6.14754	0.00054493	CDKN1A, CEBPB, IGFBP3, IGF1, MMP9, RELA, NFKB1, PER2, IL6, DDIT3, BAX, PPARG, BAK1, TP53, BCL2L1	228	193	8644	2.94655	0.142014	0.0011096	0.00054493
KEGG_PATHWAY	hsa05332	Graft-versus-host disease	7	2.86885	0.000729833	IL1A, IL6, IFNG, IL1B, FAS, TNF, IL2	228	42	8644	6.31871	0.185481	0.00147542	0.000729833
KEGG_PATHWAY	hsa05410	Hypertrophic cardiomyopathy	10	4.09836	0.000974301	IL6, TGFB1, ACE, ATP2A2, CACNA1C, IGF1, NOS1, TNF, AGT, ACTB	228	97	8644	3.90848	0.239601	0.00195556	0.000974301
KEGG_PATHWAY	hsa04015	Rap1 signaling pathway	15	6.14754	0.00124745	IGF1, MAPK14, GRIN2B, ACTB, INS, GRIN1, VEGFA, ADORA2A, CNR1, AKT1, MAPK1, CTNNB1, DRD2, FGFR3, MAPK3	228	210	8644	2.70802	0.295841	0.00248604	0.00124745
KEGG_PATHWAY	hsa04550	Signaling pathways regulating pluripotency of stem cells	12	4.91803	0.00132447	GSK3B, SETDB1, STAT3, ID3, MAPK1, CTNNB1, AKT1, IGF1, MAPK14, FGFR3, POU5F1, MAPK3	228	143	8644	3.18145	0.310937	0.00262096	0.00132447
KEGG_PATHWAY	hsa04914	Progesterone-mediated oocyte maturation	10	4.09836	0.00139453	MAPK9, HSP90AA1, MAPK8, MAPK1, AKT1, IGF1, MAPK14, MAD1L1, MAPK3, INS	228	102	8644	3.71689	0.324387	0.00274029	0.00139453
KEGG_PATHWAY	hsa04022	cGMP-PKG signaling pathway	13	5.32787	0.00146147	NOS3, IRS1, ITPR1, ATP2A2, ITPR3, CACNA1C, INS, NPPB, CREB1, ADORA1, AKT1, MAPK1, MAPK3	228	167	8644	2.95126	0.336995	0.00285189	0.00146147
KEGG_PATHWAY	hsa04662	B cell receptor signaling pathway	9	3.68852	0.00156611	GSK3B, JUN, MAPK1, AKT1, FOS, FCGR2B, RELA, NFKB1, MAPK3	228	84	8644	4.06203	0.356236	0.00303502	0.00156611
KEGG_PATHWAY	hsa04012	ErbB signaling pathway	9	3.68852	0.00169055	MAPK9, GSK3B, CDKN1A, JUN, MAPK8, MAPK1, AKT1, MTOR, MAPK3	228	85	8644	4.01424	0.378393	0.00325373	0.00169055
KEGG_PATHWAY	hsa04742	Taste transduction	9	3.68852	0.00182269	GABRA1, GABBR1, GRM4, HTR1D, HTR1A, CACNA1A, ITPR3, HTR3A, CACNA1C	228	86	8644	3.96756	0.401089	0.00348419	0.00182269
KEGG_PATHWAY	hsa05120	Epithelial cell signaling in Helicobacter pylori infection	8	3.27869	0.00230877	TJP1, MAPK9, JUN, MAPK8, CASP3, MAPK14, RELA, NFKB1	228	70	8644	4.33283	0.477701	0.00435412	0.00230877
KEGG_PATHWAY	hsa05204	Chemical carcinogenesis - DNA adducts	8	3.27869	0.00230877	GSTP1, CYP1A2, CYP1A1, CYP1B1, CYP2E1, CYP2C19, PTGS2, UGT1A6	228	70	8644	4.33283	0.477701	0.00435412	0.00230877
KEGG_PATHWAY	hsa04960	Aldosterone-regulated sodium reabsorption	6	2.45902	0.00262404	IRS1, MAPK1, IGF1, NR3C2, MAPK3, INS	228	37	8644	6.14794	0.522087	0.00491571	0.00262404
KEGG_PATHWAY	hsa04510	Focal adhesion	14	5.7377	0.00265611	GSK3B, JUN, IGF1, ACTB, VEGFA, COL1A1, MAPK9, MAPK8, CCND1, BCL2, AKT1, MAPK1, CTNNB1, MAPK3	228	203	8644	2.61464	0.526385	0.00494283	0.00265611
KEGG_PATHWAY	hsa04270	Vascular smooth muscle contraction	11	4.5082	0.00272082	NPPB, ADORA2A, PRKCD, ITPR1, PLA2G4A, MAPK1, ITPR3, AVP, CACNA1C, AGT, MAPK3	228	134	8644	3.1122	0.534942	0.00502994	0.00272082
KEGG_PATHWAY	hsa05330	Allograft rejection	6	2.45902	0.00295811	IL10, IL4, IFNG, FAS, TNF, IL2	228	38	8644	5.98615	0.565023	0.00543287	0.00295811
KEGG_PATHWAY	hsa04623	Cytosolic DNA-sensing pathway	8	3.27869	0.00342323	CXCL10, IL6, CASP8, IL1B, CASP3, CASP1, RELA, NFKB1	228	75	8644	4.04398	0.618474	0.00624628	0.00342323
KEGG_PATHWAY	hsa04216	Ferroptosis	6	2.45902	0.0041441	PRNP, HMOX1, ATG7, TP53, CP, ATG5	228	41	8644	5.54814	0.688673	0.00751286	0.0041441
KEGG_PATHWAY	hsa04062	Chemokine signaling pathway	13	5.32787	0.00464204	GSK3B, NCF1, PRKCD, STAT3, RELA, NFKB1, CXCL10, GRK5, GRK6, CCL2, AKT1, MAPK1, MAPK3	228	192	8644	2.56698	0.729491	0.00836162	0.00464204
KEGG_PATHWAY	hsa04611	Platelet activation	10	4.09836	0.00526186	COL1A1, NOS3, ITPR1, PLA2G4A, MAPK1, AKT1, ITPR3, MAPK14, ACTB, MAPK3	228	124	8644	3.05744	0.772928	0.00941772	0.00526186
KEGG_PATHWAY	hsa00140	Steroid hormone biosynthesis	7	2.86885	0.00553627	CYP1A2, CYP1A1, CYP1B1, CYP2E1, COMT, CYP19A1, UGT1A6	228	62	8644	4.28042	0.789867	0.00984615	0.00553627
KEGG_PATHWAY	hsa01523	Antifolate resistance	5	2.04918	0.00742469	IL6, IL1B, TNF, RELA, NFKB1	228	30	8644	6.31871	0.876822	0.0131216	0.00742469
KEGG_PATHWAY	hsa05416	Viral myocarditis	7	2.86885	0.00806691	CASP9, CASP8, CCND1, CASP3, CYCS, NOS1, ACTB	228	67	8644	3.96098	0.897305	0.0141675	0.00806691
KEGG_PATHWAY	hsa04924	Renin secretion	7	2.86885	0.00928105	ACE, CREB1, ADORA1, ITPR1, ITPR3, CACNA1C, AGT	228	69	8644	3.84617	0.927208	0.0161986	0.00928105
KEGG_PATHWAY	hsa00982	Drug metabolism - cytochrome P450	7	2.86885	0.0113392	MAOB, MAOA, GSTP1, CYP1A2, CYP2E1, CYP2C19, UGT1A6	228	72	8644	3.68592	0.959422	0.0196686	0.0113392
KEGG_PATHWAY	hsa04060	Cytokine-cytokine receptor interaction	16	6.55738	0.0115223	IL10, TGFB1, PRL, TNF, IL2, TNFRSF1A, IL4, GH1, IL1A, CXCL10, IL6, IFNG, IL1B, LEP, FAS, CCL2	228	297	8644	2.04241	0.961479	0.0198636	0.0115223
KEGG_PATHWAY	hsa04613	Neutrophil extracellular trap formation	12	4.91803	0.0118478	NCF1, CASP1, MAPK1, AKT1, MAPK14, ATG7, TLR4, RELA, NFKB1, MTOR, ACTB, MAPK3	228	191	8644	2.38192	0.964884	0.0203002	0.0118478
KEGG_PATHWAY	hsa00350	Tyrosine metabolism	5	2.04918	0.0141239	DDC, MAOB, TH, MAOA, COMT	228	36	8644	5.26559	0.981631	0.0240534	0.0141239
KEGG_PATHWAY	hsa04072	Phospholipase D signaling pathway	10	4.09836	0.0158717	GRM5, GRM4, PLA2G4A, MAPK1, AKT1, AVP, AGT, MTOR, MAPK3, INS	228	148	8644	2.56164	0.988843	0.0268671	0.0158717
KEGG_PATHWAY	hsa05414	Dilated cardiomyopathy	8	3.27869	0.0184965	TGFB1, ATP2A2, CACNA1C, IGF1, NOS1, TNF, AGT, ACTB	228	103	8644	2.94464	0.994732	0.0311228	0.0184965
KEGG_PATHWAY	hsa00220	Arginine biosynthesis	4	1.63934	0.0190414	NOS2, NOS3, GPT, NOS1	228	22	8644	6.89314	0.995493	0.031849	0.0190414
KEGG_PATHWAY	hsa04150	mTOR signaling pathway	10	4.09836	0.0216068	GSK3B, IRS1, MAPK1, AKT1, IGF1, TNF, MTOR, MAPK3, TNFRSF1A, INS	228	156	8644	2.43027	0.997841	0.0359261	0.0216068
KEGG_PATHWAY	hsa04114	Oocyte meiosis	9	3.68852	0.0218702	AR, ITPR1, MAPK1, ITPR3, IGF1, MAPK14, MAD1L1, MAPK3, INS	228	131	8644	2.60466	0.997998	0.0361502	0.0218702
KEGG_PATHWAY	hsa05217	Basal cell carcinoma	6	2.45902	0.024469	GSK3B, CDKN1A, BAX, CTNNB1, BAK1, TP53	228	63	8644	3.61069	0.999052	0.0402094	0.024469
KEGG_PATHWAY	hsa04927	Cortisol synthesis and secretion	6	2.45902	0.02758	POMC, CREB1, ITPR1, ITPR3, CACNA1C, AGT	228	65	8644	3.4996	0.999614	0.045058	0.02758
KEGG_PATHWAY	hsa04141	Protein processing in endoplasmic reticulum	10	4.09836	0.0349996	PRKN, MAPK9, HSP90AA1, MAPK8, DDIT3, BCL2, BAX, BAK1, CALR, NFE2L2	228	170	8644	2.23013	0.999955	0.0568491	0.0349996
KEGG_PATHWAY	hsa04672	Intestinal immune network for IgA production	5	2.04918	0.0390848	IL10, IL4, IL6, TGFB1, IL2	228	49	8644	3.8686	0.999986	0.0631197	0.0390848
KEGG_PATHWAY	hsa04310	Wnt signaling pathway	10	4.09836	0.0396921	MAPK9, GSK3B, CREBBP, JUN, MAPK8, CCND1, CTNNB1, PSEN1, SIRT1, TP53	228	174	8644	2.17887	0.999989	0.0637342	0.0396921
KEGG_PATHWAY	hsa00330	Arginine and proline metabolism	5	2.04918	0.0416411	MAOB, NOS2, MAOA, NOS3, NOS1	228	50	8644	3.79123	0.999994	0.0664838	0.0416411
KEGG_PATHWAY	hsa04666	Fc gamma R-mediated phagocytosis	7	2.86885	0.0420352	NCF1, PRKCD, PLA2G4A, MAPK1, AKT1, FCGR2B, MAPK3	228	97	8644	2.73594	0.999994	0.0667338	0.0420352
KEGG_PATHWAY	hsa00591	Linoleic acid metabolism	4	1.63934	0.0431025	CYP1A2, PLA2G4A, CYP2E1, CYP2C19	228	30	8644	5.05497	0.999996	0.0680439	0.0431025
KEGG_PATHWAY	hsa04061	Viral protein interaction with cytokine and cytokine receptor	7	2.86885	0.047585	IL10, CXCL10, IL6, CCL2, TNF, IL2, TNFRSF1A	228	100	8644	2.65386	0.999999	0.0747005	0.047585
KEGG_PATHWAY	hsa05168	Herpes simplex virus 1 infection	21	8.60656	0.048236	TNF, MTOR, RELA, NFKB1, TNFRSF1A, CASP9, IL6, CASP8, IFNG, IL1B, CASP3, BCL2, FAS, BAX, CCL2, AKT1, CYCS, BAK1, CALR, TP53, BCL2L1	228	512	8644	1.555	0.999999	0.0753018	0.048236
KEGG_PATHWAY	hsa04916	Melanogenesis	7	2.86885	0.0495311	POMC, GSK3B, CREBBP, CREB1, MAPK1, CTNNB1, MAPK3	228	101	8644	2.62758	0.999999	0.076883	0.0495311
KEGG_PATHWAY	hsa04261	Adrenergic signaling in cardiomyocytes	9	3.68852	0.0497961	CREB1, BCL2, ATP2A2, MAPK1, AKT1, CACNA1C, MAPK14, AGT, MAPK3	228	154	8644	2.21565	0.999999	0.076883	0.0497961

## Sheet: Table S4
Supplementary Table S4 Results of top three GO functional terms of MCODE networks
Network	Annotation
MCODE_1	R-HSA-449147|Signaling by Interleukins|-33.7; hsa04933|AGE-RAGE signaling pathway in diabetic complications|-29.9; R-HSA-6785807|Interleukin-4 and Interleukin-13 signaling|-29.4
MCODE_2	GO:0043068|positive regulation of programmed cell death|-19.9; WP4659|Gastrin signaling pathway|-18.1; R-HSA-1280215|Cytokine Signaling in Immune system|-17.8
MCODE_3	R-HSA-500792|GPCR ligand binding|-30.5; R-HSA-418594|G alpha (i) signalling events|-28.2; R-HSA-373076|Class A/1 (Rhodopsin-like receptors)|-27.8
MCODE_4	WP3594|Circadian rhythm genes|-15.0; GO:0001963|synaptic transmission, dopaminergic|-12.6; GO:0071417|cellular response to organonitrogen compound|-10.8
MCODE_5	GO:0019373|epoxygenase P450 pathway|-15.6; WP691|Tamoxifen metabolism|-15.0; R-HSA-2142670|Synthesis of epoxy (EET) and dihydroxyeicosatrienoic acids (DHET)|-13.5
MCODE_6	GO:0051932|synaptic transmission, GABAergic|-18.6; GO:0007214|gamma-aminobutyric acid signaling pathway|-18.4; WP4159|GABA receptor signaling|-18.2
MCODE_7	GO:0043153|entrainment of circadian clock by photoperiod|-12.4; GO:0009648|photoperiodism|-12.2; GO:0009649|entrainment of circadian clock|-12.1
MCODE_8	GO:0099505|regulation of presynaptic membrane potential|-12.1; GO:0060078|regulation of postsynaptic membrane potential|-9.8; GO:0035235|ionotropic glutamate receptor signaling pathway|-8.8
MCODE_9	hsa00380|Tryptophan metabolism|-11.5; GO:0006576|biogenic amine metabolic process|-10.2; GO:0009308|amine metabolic process|-10.0
MCODE_10	GO:0006937|regulation of muscle contraction|-6.2; GO:0034599|cellular response to oxidative stress|-5.8; GO:0090257|regulation of muscle system process|-5.7
MCODE_11	GO:0071407|cellular response to organic cyclic compound|-5.4

## Sheet: Table  S5
Supplementary Table S5 Genes of same KEGG pathways from different subset
ID	Term	Gene from blue module	Gene from turquoise module	Gene from sleep cocktail targets
hsa04932	Non-alcoholic fatty liver disease	NDUFA9, COX8A, GSK3B, NDUFB7, NDUFB6, NDUFB2, COX7A2, COX5A, TNF, ERN1, UQCRQ, LEP, UQCRC1, UQCRFS1	NDUFB9, COX7B, NDUFB8, NDUFA11, NDUFB11, NDUFA12, NDUFB5, COX4I1, NDUFB1, FASLG, PIK3R2, ADIPOR1, COX5B, IKBKB, SOCS3, CASP7, NDUFV3, NDUFV2, BID, NDUFV1, MAP3K5, NDUFA8, NDUFA3, NDUFA2, EIF2AK3, NR1H3, TRAF2, SDHC, COX6C, PRKAB1, UQCRHL, NFKB1, MAPK13, NDUFS8, NDUFS7, NDUFS5, NDUFAB1, NDUFS4, NDUFS3, BAX, FAS, NDUFS1, UQCRC2	GSK3B, IRS1, TNF, RELA, INS, MAPK9, MAPK8, CASP8, CASP3, AKT1, SREBF1, JUN, TGFB1, ADIPOQ, FOS, MAPK14, NFKB1, TNFRSF1A, IL1A, IL6, IL1B, LEP, DDIT3, BAX, FAS, CYCS, PPARG, CYP2E1
hsa05012	Parkinson disease	NDUFA9, COX8A, PSMD12, NDUFB7, NDUFB6, NDUFB2, COX7A2, COX5A, UBE2L3, ERN1, PSMD8, PSMD4, PSMA1, UQCRQ, PSMB3, UQCRC1, UQCRFS1	COX7B, NDUFA11, NDUFA12, COX4I1, LRRK2, KEAP1, UBE2L6, PARK7, CALML4, CASP9, SLC39A8, MAP3K5, DAXX, SDHC, TUBA4A, PSMA5, PSMA6, NDUFS8, NDUFS7, PSMA2, NDUFS5, NDUFS4, NDUFS3, VDAC3, NDUFS1, UQCRC2, TP53, NDUFB9, NDUFB8, PSMD11, NDUFB11, NDUFB5, NDUFB1, TXN, COX5B, PSMB6, PSMB7, TUBA3D, PSMB4, PSMB5, PSMB2, PLCG1, NDUFV3, NDUFV2, NDUFV1, TRAP1, NDUFA8, HSPA5, NDUFA3, NDUFA2, EIF2AK3, COX6C, UQCRHL…	PRKN, MAOB, MAOA, LRRK2, ITPR1, ITPR3, SLC6A3, CASP9, MAPK9, MAPK8, CASP3, DRD1, DRD2, SLC18A2, SNCA, DUSP1, SOD1, PINK1, ADORA2A, TH, DDIT3, BAX, CYCS, MAPT, TP53, BCL2L1, NFE2L2
hsa05014	Amyotrophic lateral sclerosis	NDUFA9, COX8A, PSMD12, SEC13, NDUFB7, NXT1, NDUFB6, DCTN3, NDUFB2, COX7A2, COX5A, TNF, ERN1, PSMD8, PSMD4, PSMA1, UQCRQ, PSMB3, HNRNPA2B1, UQCRC1, UQCRFS1, TARDBP	COX7B, NDUFA11, NDUFA12, COX4I1, WDR41, NXT2, GLE1, CASP9, ACTR1A, MAP1LC3B, TBK1, RB1CC1, MAP3K5, DAXX, GPX1, NUP133, NCBP1, TRAF2, WIPI1, SDHC, WIPI2, TNFRSF1B, TUBA4A, PSMA5, PSMA6, NDUFS8, NDUFS7, PSMA2, NUP50, NDUFS5, CAT, NDUFS4, NDUFS3, PIK3C3, ULK1, NDUFS1, NUP54, UQCRC2, SQSTM1, TP53, OPTN, DCTN6, NDUFB9, NDUFB8, VCP, PSMD11, DCTN2, NDUFB11, NDUFB5, DCTN4, DERL1, NDUFB1, COX5B, PSMB6, PS…	GRIA1, PRKN, BECN1, ITPR3, TNF, ACTB, CASP9, CASP3, CASP1, NOS1, GPX1, NOS2, SIGMAR1, MAPK14, GRIN2B, MTOR, GRIN1, TNFRSF1A, SOD1, PINK1, DDIT3, CAT, BCL2, BAX, CYCS, SQSTM1, TP53, BCL2L1
hsa05016	Huntington disease	NDUFA9, COX8A, PSMD12, NDUFB7, NDUFB6, DCTN3, NDUFB2, CLTB, COX7A2, COX5A, ERN1, PSMD8, CREB1, PSMD4, PSMA1, POLR2A, SP1, UQCRQ, PSMB3, POLR2D, AP2S1, UQCRC1, UQCRFS1, POLR2L	COX7B, NDUFA11, NDUFA12, COX4I1, CLTC, CASP9, ACTR1A, RB1CC1, CREB3L2, EP300, MAP3K5, GPX1, TRAF2, WIPI1, SDHC, WIPI2, TUBA4A, PSMA5, PSMA6, NDUFS8, NDUFS7, PSMA2, NDUFS5, NDUFS4, NDUFS3, VDAC3, TFAM, PIK3C3, ULK1, NDUFS1, UQCRC2, TP53, DCTN6, NDUFB9, NDUFB8, HDAC2, PSMD11, DCTN2, NDUFB11, NDUFB5, HDAC1, DCTN4, NDUFB1, COX5B, PSMB6, PSMB7, TUBA3D, PSMB4, PSMB5, PSMB2, POLR2B, POLR2C, POLR2F, POLR…	GRIA1, BECN1, CREBBP, GPX1, BDNF, ITPR1, SOD2, GRIN2B, MTOR, GRIN1, SOD1, CASP9, MAPK9, GRM5, MAPK8, CASP8, CREB1, CASP3, BAX, CYCS, PPARG, PPARGC1A, TP53, TGM2
hsa05020	Prion disease	NDUFA9, COX8A, GSK3B, PSMD12, NDUFB7, NDUFB6, NDUFB2, COX7A2, CYBA, COX5A, TNF, PSMD8, CREB1, PSMD4, PSMA1, UQCRQ, PSMB3, CSNK2B, UQCRC1, UQCRFS1	NDUFA11, NDUFA12, UBE2L6, PARK7, CALML4, FRAT1, TBK1, MAP3K5, DAXX, CSNK2A2, CYBB, PRKCA, SDHC, CSNK1E, TUBA4A, VDAC3, ULK1, UQCRC2, SQSTM1, OPTN, VCP, PSMD11, NDUFB11, PSEN2, PPP3R1, ATXN2, NDUFV3, PLCG1, NDUFV2, NDUFV1, WNT10B, TRAP1, HSPA5, EIF2AK3, NFKB1, CDK5, DLG4, GNAQ, CALM3, CALM1, BCL2L1, COX7B, COX4I1, LRRK2, WDR41, FASLG, CASP9, CASP7, ACTR1A, MAP1LC3B, RB1CC1, GPX1, TRAF2, WIPI1, AXI…	GSK3B, NCF1, ITPR1, ITPR3, CACNA1C, TNF, CASP9, MAPK9, MAPK8, CASP3, MAPK1, MAPK3, EGR1, PRNP, PRKCD, MAPK14, GRIN2B, GRIN1, SOD1, IL1A, IL6, CREB1, IL1B, DDIT3, BAX, CYCS
hsa05022	Pathways of neurodegeneration - multiple diseases	NDUFA9, COX8A, GSK3B, PSMD12, NDUFB7, NDUFB6, DCTN3, NDUFB2, COX7A2, COX5A, HSD17B10, TNF, UBE2L3, ERN1, PSMD8, PSMD4, PSMA1, UQCRQ, PSMB3, CSNK2B, UQCRC1, UQCRFS1, TARDBP	YWHAE, RNASEL, CD81, TRADD, FASLG, PIK3R2, CASP9, PPP2CA, IKBKB, SOCS3, TBK1, CCND1, PPP2R1A, E2F1, E2F2, MAPK1, E2F3, RIPK1, IKBKG, BID, IKBKE, LDLR, YWHAG, YWHAH, STAT2, STAT3, EIF2AK3, NR1H3, EIF2AK2, TRAF2, TYK2, NFKB1, CXCL10, OAS1, OAS2, TRAF3, PPP2R2D, IRF7, BAX, FAS, GRB2, TP53, IFNAR1	APP, GSK3B, LRRK2, ATP2A2, TNF, SLC6A3, CASP9, GRM5, CASP8, CASP3, NOS1, GPX1, SIGMAR1, TNFRSF1A, IL1A, IL1B, DDIT3, CAT, MAPT, SQSTM1, GRIA1, PRKN, BECN1, ITPR1, ITPR3, CACNA1C, PSEN1, PTGS2, RELA, MAPK9, MAPK8, MAPK1, BAK1, MAPK3, SNCA, PRNP, NOS2, BDNF, MAPK14, GRIN2B, MTOR, NFKB1, GRIN1, SOD1, IL6, PINK1, BCL2, CYCS, BAX, CTNNB1, FAS, BCL2L1

## Sheet: Table S6
Table S6 Contribution of the amino acids to the binding free energy
Amino acid sites	Binding free energy(kJ/mol)
16	0.0744
17	0.0176
18	0.3366
19	0.0012
20	-0.1028
21	0.0693
22	-0.1841
23	-0.3239
24	-0.0687
25	-0.2556
26	-0.5209
27	-0.0834
28	-0.0035
29	0.0743
30	-0.1291
31	0.0562
32	0.086
33	0.1007
34	0.0278
35	0.0707
36	0.0087
37	-0.0185
38	-0.0219
39	-0.0077
40	-0.0442
41	0.158
42	-0.4595
43	-0.1277
44	-0.208
45	-0.1686
46	0.9529
47	-2.5429
48	-0.6691
49	-0.1044
50	0.0538
51	2.2421
52	-0.3096
53	0.1003
54	-3.3449
55	-0.1257
56	0.0073
57	-1.2273
58	3.0323
59	0.0457
60	0.9413
61	0.0557
62	-0.849
63	0.0498
64	0.0316
65	0.0263
66	-0.4564
67	-0.0199
68	-0.0032
69	0.6068
70	-0.0159
71	-0.3666
72	-0.0114
73	-0.0399
74	0.3633
75	-0.5146
76	0.0253
77	-0.0689
78	0.0241
79	-0.0456
80	0.0237
81	-0.0298
82	0.0104
83	-0.0135
84	0.0875
85	0.0089
86	-0.0569
87	0.0298
88	0.0408
89	-0.0591
90	0.0246
91	-0.0999
92	-0.0306
93	-1.6988
94	-0.0191
95	0.1209
96	0.0591
97	-0.1011
98	-2.4053
99	-0.0419
100	-0.0041
101	0.01
102	-0.0095
103	-0.331
104	-0.0127
105	-0.2336
106	-0.3729
107	-9.9639
108	-1.5932
109	-0.1597
110	-1.1719
111	-2.1691
112	-0.0413
113	0.0547
114	0.1956
115	0.1454
116	0.2251
117	0.0948
118	0.0986
119	0.0349
120	-0.1941
121	0.0655
122	0.0566
123	0.0372
124	0.0185
125	0.0103
126	0.0547
127	-0.5045
128	-0.1521
129	-0.0476
130	-0.0359
131	-0.1877
132	-0.1374
133	-0.0083
134	-0.1294
135	2.6464
136	-0.8855
137	-0.1215
138	-7.044
139	-0.0109
140	0.3732
141	0.2115
142	-0.0327
143	0.1181
144	0.1017
145	0.0131
146	-0.0473
147	0.2022
148	0.0134
149	-0.1763
150	-1.942
151	-0.3297
152	0.0119
153	0.532
154	-0.055
155	0.0114
156	-0.3702
157	-0.4123
158	-0.2427
159	0.071
160	-0.1988
161	0.1296
162	-2.2745
163	-0.2587
164	-0.2237
165	-0.0103
166	0.062
167	-0.1173
168	-0.0137
169	-0.1289
170	-0.3131
171	-0.0218
172	-0.071
173	0.2245
174	0.0285
175	-0.4431
176	-0.0014
177	0.0231
178	-0.3087
179	0.0076
180	-0.04
181	-0.0126
182	0.9639
183	-0.0039
184	-0.7183
185	0.3653
186	-0.8603
187	-0.1442
188	0.0016
189	-0.0812
190	0.0403
191	0.1875
192	0.0995
193	-0.0077
194	-0.0801
195	-0.0118
196	-0.2112
197	-0.036
198	-0.0041
199	-0.1601
200	-0.2362
201	0.1097
202	0.2917
203	-0.0255
204	0.2322
205	-0.2483
206	0.0061
207	-0.0095
208	0.2691
209	0.3034
210	-0.1031
211	-0.0036
212	-0.0471
213	0.0062
214	0.0597
215	0.0362
216	0.0238
217	-0.0607
218	0.0308
219	-0.0419
220	0.0095
221	-0.0051
222	-0.2112
